# Supplementary material for: Proteome data associated with the leaf senescence in Glycine max
Source: Data Brief. 2016 Aug 28;9:90–5. doi: 10.1016/j.dib.2016.08.045 (PMC5013252; doi:10.1016/j.dib.2016.08.045)
Supplement: Supplementary file 1 — Supplementary material [file mmc1.zip › Supplementary Table 1.xlsx]

## Sheet: Spot Report Rep_1
Supplementary Table 1. Results of 2-DE gel analysis of PEG-supernatant and pellet fraction proteins of R3 leaves using ImageMaster2DPlatinum software
FileName (PEG-Supernatant)	Id	SpotID	X	Y	Intensity	Area	Vol	%Intensity	%Vol
D:\이수지\콩 잎(R3,R7)\2-DE정량\R3sup\20120227-1(R3 Sup).mel	00b1b25d-a163-474a-a928-208131192e00	1	702	445	135	5.40505	320.678	1.82235	0.777752
D:\이수지\콩 잎(R3,R7)\2-DE정량\R3sup\20120227-1(R3 Sup).mel	00b1b25d-a163-474a-a928-208131192e00	2	1434	711	53	4.0502	90.9568	0.715443	0.220601
D:\이수지\콩 잎(R3,R7)\2-DE정량\R3sup\20120227-1(R3 Sup).mel	00b1b25d-a163-474a-a928-208131192e00	3	1550	721	133	7.49108	321.664	1.79536	0.780144
D:\이수지\콩 잎(R3,R7)\2-DE정량\R3sup\20120227-1(R3 Sup).mel	00b1b25d-a163-474a-a928-208131192e00	4	1091	966	88	16.0144	860.686	1.1879	2.08745
D:\이수지\콩 잎(R3,R7)\2-DE정량\R3sup\20120227-1(R3 Sup).mel	00b1b25d-a163-474a-a928-208131192e00	5	1182	967	116	16.6596	1299.72	1.56587	3.15226
D:\이수지\콩 잎(R3,R7)\2-DE정량\R3sup\20120227-1(R3 Sup).mel	00b1b25d-a163-474a-a928-208131192e00	6	1298	977	132	23.1614	2073.07	1.78186	5.02789
D:\이수지\콩 잎(R3,R7)\2-DE정량\R3sup\20120227-1(R3 Sup).mel	00b1b25d-a163-474a-a928-208131192e00	7	1631	978	114	11.3764	769.517	1.53888	1.86634
D:\이수지\콩 잎(R3,R7)\2-DE정량\R3sup\20120227-1(R3 Sup).mel	00b1b25d-a163-474a-a928-208131192e00	8	2183	928	58	7.68463	175.595	0.782937	0.425877
D:\이수지\콩 잎(R3,R7)\2-DE정량\R3sup\20120227-1(R3 Sup).mel	00b1b25d-a163-474a-a928-208131192e00	9	761	1155	78	8.91045	350.829	1.05292	0.850879
D:\이수지\콩 잎(R3,R7)\2-DE정량\R3sup\20120227-1(R3 Sup).mel	00b1b25d-a163-474a-a928-208131192e00	10	842	1167	96	24.6381	1744.32	1.2959	4.23056
D:\이수지\콩 잎(R3,R7)\2-DE정량\R3sup\20120227-1(R3 Sup).mel	00b1b25d-a163-474a-a928-208131192e00	11	1035	1164	131	17.0682	1770.8	1.76836	4.29479
D:\이수지\콩 잎(R3,R7)\2-DE정량\R3sup\20120227-1(R3 Sup).mel	00b1b25d-a163-474a-a928-208131192e00	12	944	1168	96	35.692	2749.61	1.2959	6.66873
D:\이수지\콩 잎(R3,R7)\2-DE정량\R3sup\20120227-1(R3 Sup).mel	00b1b25d-a163-474a-a928-208131192e00	13	1143	1165	160	7.73481	606.695	2.15983	1.47144
D:\이수지\콩 잎(R3,R7)\2-DE정량\R3sup\20120227-1(R3 Sup).mel	00b1b25d-a163-474a-a928-208131192e00	14	371	1179	106	4.47314	206.131	1.43089	0.499937
D:\이수지\콩 잎(R3,R7)\2-DE정량\R3sup\20120227-1(R3 Sup).mel	00b1b25d-a163-474a-a928-208131192e00	15	428	1205	134	5.22584	353.078	1.80886	0.856333
D:\이수지\콩 잎(R3,R7)\2-DE정량\R3sup\20120227-1(R3 Sup).mel	00b1b25d-a163-474a-a928-208131192e00	16	380	1211	87	3.1183	122.334	1.17441	0.296701
D:\이수지\콩 잎(R3,R7)\2-DE정량\R3sup\20120227-1(R3 Sup).mel	00b1b25d-a163-474a-a928-208131192e00	17	371	1232	134	3.79214	254.577	1.80886	0.617435
D:\이수지\콩 잎(R3,R7)\2-DE정량\R3sup\20120227-1(R3 Sup).mel	00b1b25d-a163-474a-a928-208131192e00	18	599	1451	127	11.3621	810.263	1.71436	1.96516
D:\이수지\콩 잎(R3,R7)\2-DE정량\R3sup\20120227-1(R3 Sup).mel	00b1b25d-a163-474a-a928-208131192e00	19	990	1287	120	4.36562	275.422	1.61987	0.667991
D:\이수지\콩 잎(R3,R7)\2-DE정량\R3sup\20120227-1(R3 Sup).mel	00b1b25d-a163-474a-a928-208131192e00	20	1050	1290	102	4.35128	223.294	1.37689	0.541563
D:\이수지\콩 잎(R3,R7)\2-DE정량\R3sup\20120227-1(R3 Sup).mel	00b1b25d-a163-474a-a928-208131192e00	21	1209	1467	144	14.7528	1818.49	1.94384	4.41045
D:\이수지\콩 잎(R3,R7)\2-DE정량\R3sup\20120227-1(R3 Sup).mel	00b1b25d-a163-474a-a928-208131192e00	22	1325	1436	145	6.10039	427.63	1.95734	1.03715
D:\이수지\콩 잎(R3,R7)\2-DE정량\R3sup\20120227-1(R3 Sup).mel	00b1b25d-a163-474a-a928-208131192e00	23	1872	1386	173	17.2474	1683.74	2.33531	4.08364
D:\이수지\콩 잎(R3,R7)\2-DE정량\R3sup\20120227-1(R3 Sup).mel	00b1b25d-a163-474a-a928-208131192e00	24	734	1579	150	8.23661	735.015	2.02484	1.78266
D:\이수지\콩 잎(R3,R7)\2-DE정량\R3sup\20120227-1(R3 Sup).mel	00b1b25d-a163-474a-a928-208131192e00	25	766	1582	144	9.54844	847.783	1.94384	2.05616
D:\이수지\콩 잎(R3,R7)\2-DE정량\R3sup\20120227-1(R3 Sup).mel	00b1b25d-a163-474a-a928-208131192e00	26	1002	1465	128	14.1578	1145.82	1.72786	2.779
D:\이수지\콩 잎(R3,R7)\2-DE정량\R3sup\20120227-1(R3 Sup).mel	00b1b25d-a163-474a-a928-208131192e00	27	268	1875	159	20.4302	2112.51	2.14633	5.12355
D:\이수지\콩 잎(R3,R7)\2-DE정량\R3sup\20120227-1(R3 Sup).mel	00b1b25d-a163-474a-a928-208131192e00	28	358	1892	157	18.6668	2008.94	2.11933	4.87236
D:\이수지\콩 잎(R3,R7)\2-DE정량\R3sup\20120227-1(R3 Sup).mel	00b1b25d-a163-474a-a928-208131192e00	29	717	1811	72	7.09682	181.625	0.971922	0.440502
D:\이수지\콩 잎(R3,R7)\2-DE정량\R3sup\20120227-1(R3 Sup).mel	00b1b25d-a163-474a-a928-208131192e00	30	701	1962	148	18.5377	1582.16	1.99784	3.83727
D:\이수지\콩 잎(R3,R7)\2-DE정량\R3sup\20120227-1(R3 Sup).mel	00b1b25d-a163-474a-a928-208131192e00	31	882	1875	164	9.57712	759.151	2.21382	1.8412
D:\이수지\콩 잎(R3,R7)\2-DE정량\R3sup\20120227-1(R3 Sup).mel	00b1b25d-a163-474a-a928-208131192e00	32	1222	1886	171	16.5019	1676.67	2.30832	4.06649
D:\이수지\콩 잎(R3,R7)\2-DE정량\R3sup\20120227-1(R3 Sup).mel	00b1b25d-a163-474a-a928-208131192e00	33	1580	1737	58	5.16849	130.346	0.782937	0.316133
D:\이수지\콩 잎(R3,R7)\2-DE정량\R3sup\20120227-1(R3 Sup).mel	00b1b25d-a163-474a-a928-208131192e00	34	1828	1781	117	10.932	583.927	1.57937	1.41622
D:\이수지\콩 잎(R3,R7)\2-DE정량\R3sup\20120227-1(R3 Sup).mel	00b1b25d-a163-474a-a928-208131192e00	35	1038	2088	89	11.8925	413.133	1.2014	1.00199
D:\이수지\콩 잎(R3,R7)\2-DE정량\R3sup\20120227-1(R3 Sup).mel	00b1b25d-a163-474a-a928-208131192e00	36	2144	2022	86	11.2832	371.693	1.16091	0.901481
D:\이수지\콩 잎(R3,R7)\2-DE정량\R3sup\20120227-1(R3 Sup).mel	00b1b25d-a163-474a-a928-208131192e00	37	883	581	27	1.26882	15.8098	0.364471	0.0383441
D:\이수지\콩 잎(R3,R7)\2-DE정량\R3sup\20120227-1(R3 Sup).mel	00b1b25d-a163-474a-a928-208131192e00	38	1260	441	29	1.26882	15.9036	0.391469	0.0385716
D:\이수지\콩 잎(R3,R7)\2-DE정량\R3sup\20120227-1(R3 Sup).mel	00b1b25d-a163-474a-a928-208131192e00	39	1340	473	13	1.26882	10.1434	0.175486	0.0246012
D:\이수지\콩 잎(R3,R7)\2-DE정량\R3sup\20120227-1(R3 Sup).mel	00b1b25d-a163-474a-a928-208131192e00	40	1555	327	18	1.26882	8.26635	0.242981	0.0200487
D:\이수지\콩 잎(R3,R7)\2-DE정량\R3sup\20120227-1(R3 Sup).mel	00b1b25d-a163-474a-a928-208131192e00	41	2058	431	12	1.26882	6.56761	0.161987	0.0159287
D:\이수지\콩 잎(R3,R7)\2-DE정량\R3sup\20120227-1(R3 Sup).mel	00b1b25d-a163-474a-a928-208131192e00	42	2135	428	9	1.26882	5.17407	0.12149	0.0125489
D:\이수지\콩 잎(R3,R7)\2-DE정량\R3sup\20120227-1(R3 Sup).mel	00b1b25d-a163-474a-a928-208131192e00	43	2214	451	6	1.26882	3.3022	0.0809935	0.00800895
D:\이수지\콩 잎(R3,R7)\2-DE정량\R3sup\20120227-1(R3 Sup).mel	00b1b25d-a163-474a-a928-208131192e00	44	1642	705	8	1.26882	3.4512	0.107991	0.00837032
D:\이수지\콩 잎(R3,R7)\2-DE정량\R3sup\20120227-1(R3 Sup).mel	00b1b25d-a163-474a-a928-208131192e00	45	1572	792	11	1.26882	6.91214	0.148488	0.0167643
D:\이수지\콩 잎(R3,R7)\2-DE정량\R3sup\20120227-1(R3 Sup).mel	00b1b25d-a163-474a-a928-208131192e00	46	1618	803	26	1.26882	16.8696	0.350972	0.0409145
D:\이수지\콩 잎(R3,R7)\2-DE정량\R3sup\20120227-1(R3 Sup).mel	00b1b25d-a163-474a-a928-208131192e00	47	1671	807	61	1.26882	40.4211	0.823434	0.0980348
D:\이수지\콩 잎(R3,R7)\2-DE정량\R3sup\20120227-1(R3 Sup).mel	00b1b25d-a163-474a-a928-208131192e00	48	2148	696	13	1.26882	9.74721	0.175486	0.0236403
D:\이수지\콩 잎(R3,R7)\2-DE정량\R3sup\20120227-1(R3 Sup).mel	00b1b25d-a163-474a-a928-208131192e00	49	2488	812	8	1.26882	4.52826	0.107991	0.0109826
D:\이수지\콩 잎(R3,R7)\2-DE정량\R3sup\20120227-1(R3 Sup).mel	00b1b25d-a163-474a-a928-208131192e00	50	2636	805	18	1.26882	8.85293	0.242981	0.0214713
D:\이수지\콩 잎(R3,R7)\2-DE정량\R3sup\20120227-1(R3 Sup).mel	00b1b25d-a163-474a-a928-208131192e00	51	1315	843	28	1.26882	19.9912	0.37797	0.0484854
D:\이수지\콩 잎(R3,R7)\2-DE정량\R3sup\20120227-1(R3 Sup).mel	00b1b25d-a163-474a-a928-208131192e00	52	1352	1050	84	1.26882	71.703	1.13391	0.173904
D:\이수지\콩 잎(R3,R7)\2-DE정량\R3sup\20120227-1(R3 Sup).mel	00b1b25d-a163-474a-a928-208131192e00	53	1371	1044	127	5.12548	346.723	1.71436	0.84092
D:\이수지\콩 잎(R3,R7)\2-DE정량\R3sup\20120227-1(R3 Sup).mel	00b1b25d-a163-474a-a928-208131192e00	54	1855	967	24	1.26882	20.3809	0.323974	0.0494306
D:\이수지\콩 잎(R3,R7)\2-DE정량\R3sup\20120227-1(R3 Sup).mel	00b1b25d-a163-474a-a928-208131192e00	55	1857	991	30	1.26882	21.483	0.404968	0.0521035
D:\이수지\콩 잎(R3,R7)\2-DE정량\R3sup\20120227-1(R3 Sup).mel	00b1b25d-a163-474a-a928-208131192e00	56	2101	903	31	3.85665	60.1001	0.418467	0.145763
D:\이수지\콩 잎(R3,R7)\2-DE정량\R3sup\20120227-1(R3 Sup).mel	00b1b25d-a163-474a-a928-208131192e00	57	2093	1042	78	7.44807	229.1	1.05292	0.555645
D:\이수지\콩 잎(R3,R7)\2-DE정량\R3sup\20120227-1(R3 Sup).mel	00b1b25d-a163-474a-a928-208131192e00	58	1511	1172	19	1.26882	10.3536	0.256479	0.025111
D:\이수지\콩 잎(R3,R7)\2-DE정량\R3sup\20120227-1(R3 Sup).mel	00b1b25d-a163-474a-a928-208131192e00	59	1586	1136	71	4.20791	114.571	0.958423	0.277873
D:\이수지\콩 잎(R3,R7)\2-DE정량\R3sup\20120227-1(R3 Sup).mel	00b1b25d-a163-474a-a928-208131192e00	60	1682	1169	10	1.26882	6.90644	0.134989	0.0167504
D:\이수지\콩 잎(R3,R7)\2-DE정량\R3sup\20120227-1(R3 Sup).mel	00b1b25d-a163-474a-a928-208131192e00	61	394	1134	94	5.68462	336.484	1.2689	0.816087
D:\이수지\콩 잎(R3,R7)\2-DE정량\R3sup\20120227-1(R3 Sup).mel	00b1b25d-a163-474a-a928-208131192e00	62	145	1388	46	4.89609	90.1971	0.62095	0.218758
D:\이수지\콩 잎(R3,R7)\2-DE정량\R3sup\20120227-1(R3 Sup).mel	00b1b25d-a163-474a-a928-208131192e00	63	174	1419	59	5.57709	115.317	0.796436	0.279683
D:\이수지\콩 잎(R3,R7)\2-DE정량\R3sup\20120227-1(R3 Sup).mel	00b1b25d-a163-474a-a928-208131192e00	64	276	1444	41	6.7599	127.821	0.553456	0.310009
D:\이수지\콩 잎(R3,R7)\2-DE정량\R3sup\20120227-1(R3 Sup).mel	00b1b25d-a163-474a-a928-208131192e00	65	462	1284	8	1.26882	5.79708	0.107991	0.0140599
D:\이수지\콩 잎(R3,R7)\2-DE정량\R3sup\20120227-1(R3 Sup).mel	00b1b25d-a163-474a-a928-208131192e00	66	537	1287	10	1.26882	7.86965	0.134989	0.0190866
D:\이수지\콩 잎(R3,R7)\2-DE정량\R3sup\20120227-1(R3 Sup).mel	00b1b25d-a163-474a-a928-208131192e00	67	562	1401	32	1.26882	23.3579	0.431965	0.0566508
D:\이수지\콩 잎(R3,R7)\2-DE정량\R3sup\20120227-1(R3 Sup).mel	00b1b25d-a163-474a-a928-208131192e00	68	879	1337	31	1.26882	14.6352	0.418467	0.0354953
D:\이수지\콩 잎(R3,R7)\2-DE정량\R3sup\20120227-1(R3 Sup).mel	00b1b25d-a163-474a-a928-208131192e00	69	836	1462	73	11.8424	558.75	0.985421	1.35516
D:\이수지\콩 잎(R3,R7)\2-DE정량\R3sup\20120227-1(R3 Sup).mel	00b1b25d-a163-474a-a928-208131192e00	70	1127	1328	133	8.29395	428.715	1.79536	1.03978
D:\이수지\콩 잎(R3,R7)\2-DE정량\R3sup\20120227-1(R3 Sup).mel	00b1b25d-a163-474a-a928-208131192e00	71	1227	1345	46	6.76706	218.993	0.62095	0.531132
D:\이수지\콩 잎(R3,R7)\2-DE정량\R3sup\20120227-1(R3 Sup).mel	00b1b25d-a163-474a-a928-208131192e00	72	1277	1337	75	9.69181	224.513	1.01242	0.54452
D:\이수지\콩 잎(R3,R7)\2-DE정량\R3sup\20120227-1(R3 Sup).mel	00b1b25d-a163-474a-a928-208131192e00	73	1492	1334	59	8.22227	253.133	0.796436	0.613933
D:\이수지\콩 잎(R3,R7)\2-DE정량\R3sup\20120227-1(R3 Sup).mel	00b1b25d-a163-474a-a928-208131192e00	74	1674	1296	96	16.0431	639.063	1.2959	1.54994
D:\이수지\콩 잎(R3,R7)\2-DE정량\R3sup\20120227-1(R3 Sup).mel	00b1b25d-a163-474a-a928-208131192e00	75	1750	1278	25	1.26882	14.1321	0.337473	0.0342751
D:\이수지\콩 잎(R3,R7)\2-DE정량\R3sup\20120227-1(R3 Sup).mel	00b1b25d-a163-474a-a928-208131192e00	76	1913	1298	145	14.1076	940.232	1.95734	2.28038
D:\이수지\콩 잎(R3,R7)\2-DE정량\R3sup\20120227-1(R3 Sup).mel	00b1b25d-a163-474a-a928-208131192e00	77	1985	1298	88	9.63447	413.679	1.1879	1.00331
D:\이수지\콩 잎(R3,R7)\2-DE정량\R3sup\20120227-1(R3 Sup).mel	00b1b25d-a163-474a-a928-208131192e00	78	2312	1293	86	4.94627	177.121	1.16091	0.429578
D:\이수지\콩 잎(R3,R7)\2-DE정량\R3sup\20120227-1(R3 Sup).mel	00b1b25d-a163-474a-a928-208131192e00	79	1319	1404	87	4.14339	175.15	1.17441	0.424798
D:\이수지\콩 잎(R3,R7)\2-DE정량\R3sup\20120227-1(R3 Sup).mel	00b1b25d-a163-474a-a928-208131192e00	80	2187	1409	57	4.9391	109.866	0.769438	0.266462
D:\이수지\콩 잎(R3,R7)\2-DE정량\R3sup\20120227-1(R3 Sup).mel	00b1b25d-a163-474a-a928-208131192e00	81	2253	1435	74	3.89966	110.548	0.99892	0.268116
D:\이수지\콩 잎(R3,R7)\2-DE정량\R3sup\20120227-1(R3 Sup).mel	00b1b25d-a163-474a-a928-208131192e00	82	2306	1458	43	3.87816	66.3932	0.580454	0.161026
D:\이수지\콩 잎(R3,R7)\2-DE정량\R3sup\20120227-1(R3 Sup).mel	00b1b25d-a163-474a-a928-208131192e00	83	405	1672	90	5.65595	219.809	1.2149	0.533111
D:\이수지\콩 잎(R3,R7)\2-DE정량\R3sup\20120227-1(R3 Sup).mel	00b1b25d-a163-474a-a928-208131192e00	84	308	1660	9	1.26882	5.66596	0.12149	0.0137419
D:\이수지\콩 잎(R3,R7)\2-DE정량\R3sup\20120227-1(R3 Sup).mel	00b1b25d-a163-474a-a928-208131192e00	85	1127	1739	123	12.8531	528.176	1.66037	1.281
D:\이수지\콩 잎(R3,R7)\2-DE정량\R3sup\20120227-1(R3 Sup).mel	00b1b25d-a163-474a-a928-208131192e00	86	1350	1680	14	1.26882	11.2719	0.188985	0.0273382
D:\이수지\콩 잎(R3,R7)\2-DE정량\R3sup\20120227-1(R3 Sup).mel	00b1b25d-a163-474a-a928-208131192e00	87	1378	1797	13	1.26882	7.86527	0.175486	0.0190759
D:\이수지\콩 잎(R3,R7)\2-DE정량\R3sup\20120227-1(R3 Sup).mel	00b1b25d-a163-474a-a928-208131192e00	88	1476	1813	177	11.1829	980.001	2.38931	2.37683
D:\이수지\콩 잎(R3,R7)\2-DE정량\R3sup\20120227-1(R3 Sup).mel	00b1b25d-a163-474a-a928-208131192e00	89	1682	1675	18	1.26882	10.5494	0.242981	0.0255859
D:\이수지\콩 잎(R3,R7)\2-DE정량\R3sup\20120227-1(R3 Sup).mel	00b1b25d-a163-474a-a928-208131192e00	90	2247	1554	42	5.21867	122.262	0.566955	0.296527
D:\이수지\콩 잎(R3,R7)\2-DE정량\R3sup\20120227-1(R3 Sup).mel	00b1b25d-a163-474a-a928-208131192e00	91	218	1982	28	5.54125	82.0509	0.37797	0.199001
D:\이수지\콩 잎(R3,R7)\2-DE정량\R3sup\20120227-1(R3 Sup).mel	00b1b25d-a163-474a-a928-208131192e00	92	421	2013	103	9.11833	177.332	1.39039	0.43009
D:\이수지\콩 잎(R3,R7)\2-DE정량\R3sup\20120227-1(R3 Sup).mel	00b1b25d-a163-474a-a928-208131192e00	93	530	1928	62	7.87101	215.663	0.836933	0.523056
D:\이수지\콩 잎(R3,R7)\2-DE정량\R3sup\20120227-1(R3 Sup).mel	00b1b25d-a163-474a-a928-208131192e00	94	649	1930	21	1.26882	7.27411	0.283477	0.0176422
D:\이수지\콩 잎(R3,R7)\2-DE정량\R3sup\20120227-1(R3 Sup).mel	00b1b25d-a163-474a-a928-208131192e00	95	802	1978	71	8.51618	261.697	0.958423	0.634703
D:\이수지\콩 잎(R3,R7)\2-DE정량\R3sup\20120227-1(R3 Sup).mel	00b1b25d-a163-474a-a928-208131192e00	96	804	2066	17	4.22942	36.9948	0.229482	0.0897249
D:\이수지\콩 잎(R3,R7)\2-DE정량\R3sup\20120227-1(R3 Sup).mel	00b1b25d-a163-474a-a928-208131192e00	97	1035	2038	122	9.46242	581.558	1.64687	1.41047
D:\이수지\콩 잎(R3,R7)\2-DE정량\R3sup\20120227-1(R3 Sup).mel	00b1b25d-a163-474a-a928-208131192e00	98	1859	1852	4	1.26882	1.93048	0.0539957	0.00468207
D:\이수지\콩 잎(R3,R7)\2-DE정량\R3sup\20120227-1(R3 Sup).mel	00b1b25d-a163-474a-a928-208131192e00	99	2129	1790	14	1.26882	10.3669	0.188985	0.0251432
D:\이수지\콩 잎(R3,R7)\2-DE정량\R3sup\20120227-1(R3 Sup).mel	00b1b25d-a163-474a-a928-208131192e00	100	2581	1884	6	1.26882	4.00919	0.0809935	0.00972364
FileName (PEG-Pellet)	Id	SpotID	X	Y	Intensity	Area	Vol	%Intensity	%Vol
D:\이수지\콩 잎(R3,R7)\2-DE정량\R3pel\2012.03.02.R3_pellet1반복.mel	a89788e1-e64a-478f-9cf7-04d49248bc64	1	785	701	74	3.59142	75.4986	2.10646	0.743359
D:\이수지\콩 잎(R3,R7)\2-DE정량\R3pel\2012.03.02.R3_pellet1반복.mel	a89788e1-e64a-478f-9cf7-04d49248bc64	2	1083	975	146	5.79932	545.832	4.15599	5.37426
D:\이수지\콩 잎(R3,R7)\2-DE정량\R3pel\2012.03.02.R3_pellet1반복.mel	a89788e1-e64a-478f-9cf7-04d49248bc64	3	429	1220	167	5.74914	457.466	4.75377	4.50421
D:\이수지\콩 잎(R3,R7)\2-DE정량\R3pel\2012.03.02.R3_pellet1반복.mel	a89788e1-e64a-478f-9cf7-04d49248bc64	4	552	1138	113	4.75272	269.294	3.21662	2.65147
D:\이수지\콩 잎(R3,R7)\2-DE정량\R3pel\2012.03.02.R3_pellet1반복.mel	a89788e1-e64a-478f-9cf7-04d49248bc64	5	951	1165	148	5.13981	355.186	4.21292	3.49716
D:\이수지\콩 잎(R3,R7)\2-DE정량\R3pel\2012.03.02.R3_pellet1반복.mel	a89788e1-e64a-478f-9cf7-04d49248bc64	6	982	1159	109	2.70969	117.761	3.10276	1.15947
D:\이수지\콩 잎(R3,R7)\2-DE정량\R3pel\2012.03.02.R3_pellet1반복.mel	a89788e1-e64a-478f-9cf7-04d49248bc64	7	1067	1166	94	4.35845	216.401	2.67578	2.13068
D:\이수지\콩 잎(R3,R7)\2-DE정량\R3pel\2012.03.02.R3_pellet1반복.mel	a89788e1-e64a-478f-9cf7-04d49248bc64	8	1521	1074	152	4.64519	321.696	4.32679	3.16742
D:\이수지\콩 잎(R3,R7)\2-DE정량\R3pel\2012.03.02.R3_pellet1반복.mel	a89788e1-e64a-478f-9cf7-04d49248bc64	9	1733	1064	126	5.0968	300.281	3.58668	2.95657
D:\이수지\콩 잎(R3,R7)\2-DE정량\R3pel\2012.03.02.R3_pellet1반복.mel	a89788e1-e64a-478f-9cf7-04d49248bc64	10	630	1349	106	4.50899	284.16	3.01736	2.79784
D:\이수지\콩 잎(R3,R7)\2-DE정량\R3pel\2012.03.02.R3_pellet1반복.mel	a89788e1-e64a-478f-9cf7-04d49248bc64	11	509	1469	172	8.88894	988.974	4.8961	9.73744
D:\이수지\콩 잎(R3,R7)\2-DE정량\R3pel\2012.03.02.R3_pellet1반복.mel	a89788e1-e64a-478f-9cf7-04d49248bc64	12	604	1468	169	7.41223	743.309	4.8107	7.31862
D:\이수지\콩 잎(R3,R7)\2-DE정량\R3pel\2012.03.02.R3_pellet1반복.mel	a89788e1-e64a-478f-9cf7-04d49248bc64	13	731	1520	180	8.8531	1038.08	5.12383	10.2209
D:\이수지\콩 잎(R3,R7)\2-DE정량\R3pel\2012.03.02.R3_pellet1반복.mel	a89788e1-e64a-478f-9cf7-04d49248bc64	14	1051	1345	57	1.98567	58.34	1.62254	0.574416
D:\이수지\콩 잎(R3,R7)\2-DE정량\R3pel\2012.03.02.R3_pellet1반복.mel	a89788e1-e64a-478f-9cf7-04d49248bc64	15	1043	1498	84	3.82798	136.206	2.39112	1.34108
D:\이수지\콩 잎(R3,R7)\2-DE정량\R3pel\2012.03.02.R3_pellet1반복.mel	a89788e1-e64a-478f-9cf7-04d49248bc64	16	2081	1472	87	6.22943	216.566	2.47652	2.13231
D:\이수지\콩 잎(R3,R7)\2-DE정량\R3pel\2012.03.02.R3_pellet1반복.mel	a89788e1-e64a-478f-9cf7-04d49248bc64	17	704	1857	117	5.70613	158.695	3.33049	1.56251
D:\이수지\콩 잎(R3,R7)\2-DE정량\R3pel\2012.03.02.R3_pellet1반복.mel	a89788e1-e64a-478f-9cf7-04d49248bc64	18	795	458	8	0.265235	1.09778	0.227726	0.0108087
D:\이수지\콩 잎(R3,R7)\2-DE정량\R3pel\2012.03.02.R3_pellet1반복.mel	a89788e1-e64a-478f-9cf7-04d49248bc64	19	851	475	27	0.265235	2.21029	0.768574	0.0217625
D:\이수지\콩 잎(R3,R7)\2-DE정량\R3pel\2012.03.02.R3_pellet1반복.mel	a89788e1-e64a-478f-9cf7-04d49248bc64	20	977	438	8	0.265235	1.35564	0.227726	0.0133476
D:\이수지\콩 잎(R3,R7)\2-DE정량\R3pel\2012.03.02.R3_pellet1반복.mel	a89788e1-e64a-478f-9cf7-04d49248bc64	21	1655	389	5	0.265235	0.729395	0.142329	0.00718162
D:\이수지\콩 잎(R3,R7)\2-DE정량\R3pel\2012.03.02.R3_pellet1반복.mel	a89788e1-e64a-478f-9cf7-04d49248bc64	22	1714	397	33	5.13981	66.9981	0.939368	0.659663
D:\이수지\콩 잎(R3,R7)\2-DE정량\R3pel\2012.03.02.R3_pellet1반복.mel	a89788e1-e64a-478f-9cf7-04d49248bc64	23	1810	398	60	9.38357	189.897	1.70794	1.86973
D:\이수지\콩 잎(R3,R7)\2-DE정량\R3pel\2012.03.02.R3_pellet1반복.mel	a89788e1-e64a-478f-9cf7-04d49248bc64	24	2199	602	34	3.85665	62.4778	0.967834	0.615156
D:\이수지\콩 잎(R3,R7)\2-DE정량\R3pel\2012.03.02.R3_pellet1반복.mel	a89788e1-e64a-478f-9cf7-04d49248bc64	25	2425	620	7	0.265235	0.81086	0.19926	0.00798373
D:\이수지\콩 잎(R3,R7)\2-DE정량\R3pel\2012.03.02.R3_pellet1반복.mel	a89788e1-e64a-478f-9cf7-04d49248bc64	26	2249	729	3	0.265235	0.44491	0.0853971	0.00438058
D:\이수지\콩 잎(R3,R7)\2-DE정량\R3pel\2012.03.02.R3_pellet1반복.mel	a89788e1-e64a-478f-9cf7-04d49248bc64	27	326	995	54	6.13624	148.786	1.53715	1.46495
D:\이수지\콩 잎(R3,R7)\2-DE정량\R3pel\2012.03.02.R3_pellet1반복.mel	a89788e1-e64a-478f-9cf7-04d49248bc64	28	380	1012	43	5.15415	81.0575	1.22403	0.798092
D:\이수지\콩 잎(R3,R7)\2-DE정량\R3pel\2012.03.02.R3_pellet1반복.mel	a89788e1-e64a-478f-9cf7-04d49248bc64	29	937	925	3	0.265235	0.585345	0.0853971	0.00576331
D:\이수지\콩 잎(R3,R7)\2-DE정량\R3pel\2012.03.02.R3_pellet1반복.mel	a89788e1-e64a-478f-9cf7-04d49248bc64	30	951	917	6	0.265235	1.05357	0.170794	0.0103734
D:\이수지\콩 잎(R3,R7)\2-DE정량\R3pel\2012.03.02.R3_pellet1반복.mel	a89788e1-e64a-478f-9cf7-04d49248bc64	31	1198	821	12	0.265235	0.779126	0.341588	0.00767127
D:\이수지\콩 잎(R3,R7)\2-DE정량\R3pel\2012.03.02.R3_pellet1반복.mel	a89788e1-e64a-478f-9cf7-04d49248bc64	32	1735	977	107	8.74557	176.383	3.04583	1.73667
D:\이수지\콩 잎(R3,R7)\2-DE정량\R3pel\2012.03.02.R3_pellet1반복.mel	a89788e1-e64a-478f-9cf7-04d49248bc64	33	2281	962	46	3.63443	49.173	1.30942	0.484157
D:\이수지\콩 잎(R3,R7)\2-DE정량\R3pel\2012.03.02.R3_pellet1반복.mel	a89788e1-e64a-478f-9cf7-04d49248bc64	34	498	1268	4	0.265235	0.497315	0.113863	0.00489656
D:\이수지\콩 잎(R3,R7)\2-DE정량\R3pel\2012.03.02.R3_pellet1반복.mel	a89788e1-e64a-478f-9cf7-04d49248bc64	35	1046	1392	98	6.35129	232.938	2.78964	2.29351
D:\이수지\콩 잎(R3,R7)\2-DE정량\R3pel\2012.03.02.R3_pellet1반복.mel	a89788e1-e64a-478f-9cf7-04d49248bc64	36	1340	1339	42	3.04661	45.0567	1.19556	0.443628
D:\이수지\콩 잎(R3,R7)\2-DE정량\R3pel\2012.03.02.R3_pellet1반복.mel	a89788e1-e64a-478f-9cf7-04d49248bc64	37	1601	1301	70	6.93194	91.1701	1.9926	0.897661
D:\이수지\콩 잎(R3,R7)\2-DE정량\R3pel\2012.03.02.R3_pellet1반복.mel	a89788e1-e64a-478f-9cf7-04d49248bc64	38	1709	1289	15	3.3907	9.9902	0.426985	0.0983635
D:\이수지\콩 잎(R3,R7)\2-DE정량\R3pel\2012.03.02.R3_pellet1반복.mel	a89788e1-e64a-478f-9cf7-04d49248bc64	39	1764	1286	21	4.6882	36.9232	0.59778	0.363546
D:\이수지\콩 잎(R3,R7)\2-DE정량\R3pel\2012.03.02.R3_pellet1반복.mel	a89788e1-e64a-478f-9cf7-04d49248bc64	40	1975	1286	110	6.58785	202.205	3.13123	1.99091
D:\이수지\콩 잎(R3,R7)\2-DE정량\R3pel\2012.03.02.R3_pellet1반복.mel	a89788e1-e64a-478f-9cf7-04d49248bc64	41	2046	1282	45	8.43016	126.625	1.28096	1.24675
D:\이수지\콩 잎(R3,R7)\2-DE정량\R3pel\2012.03.02.R3_pellet1반복.mel	a89788e1-e64a-478f-9cf7-04d49248bc64	42	2206	1299	182	19.3119	1472.57	5.18076	14.4989
D:\이수지\콩 잎(R3,R7)\2-DE정량\R3pel\2012.03.02.R3_pellet1반복.mel	a89788e1-e64a-478f-9cf7-04d49248bc64	43	2488	1277	4	0.265235	0.520646	0.113863	0.00512628
D:\이수지\콩 잎(R3,R7)\2-DE정량\R3pel\2012.03.02.R3_pellet1반복.mel	a89788e1-e64a-478f-9cf7-04d49248bc64	44	1212	1486	140	8.6022	551.123	3.9852	5.42636
D:\이수지\콩 잎(R3,R7)\2-DE정량\R3pel\2012.03.02.R3_pellet1반복.mel	a89788e1-e64a-478f-9cf7-04d49248bc64	45	556	2018	7	0.265235	1.10514	0.19926	0.0108812
D:\이수지\콩 잎(R3,R7)\2-DE정량\R3pel\2012.03.02.R3_pellet1반복.mel	a89788e1-e64a-478f-9cf7-04d49248bc64	46	1089	1729	33	6.82441	65.0391	0.939368	0.640375
D:\이수지\콩 잎(R3,R7)\2-DE정량\R3pel\2012.03.02.R3_pellet1반복.mel	a89788e1-e64a-478f-9cf7-04d49248bc64	47	1162	1640	6	0.265235	0.795704	0.170794	0.0078345
D:\이수지\콩 잎(R3,R7)\2-DE정량\R3pel\2012.03.02.R3_pellet1반복.mel	a89788e1-e64a-478f-9cf7-04d49248bc64	48	1196	1903	123	13.4696	235.46	3.50128	2.31834
D:\이수지\콩 잎(R3,R7)\2-DE정량\R3pel\2012.03.02.R3_pellet1반복.mel	a89788e1-e64a-478f-9cf7-04d49248bc64	49	1753	1658	4	0.265235	0.538047	0.113863	0.00529761
D:\이수지\콩 잎(R3,R7)\2-DE정량\R3pel\2012.03.02.R3_pellet1반복.mel	a89788e1-e64a-478f-9cf7-04d49248bc64	50	2213	1818	18	0.265235	1.15672	0.512383	0.0113891
D:\이수지\콩 잎(R3,R7)\2-DE정량\R3pel\2012.03.02.R3_pellet1반복.mel	a89788e1-e64a-478f-9cf7-04d49248bc64	51	2260	1736	6	0.265235	0.717693	0.170794	0.0070664
D:\이수지\콩 잎(R3,R7)\2-DE정량\R3pel\2012.03.02.R3_pellet1반복.mel	a89788e1-e64a-478f-9cf7-04d49248bc64	52	2367	1770	3	0.265235	0.521913	0.0853971	0.00513875
D:\이수지\콩 잎(R3,R7)\2-DE정량\R3pel\2012.03.02.R3_pellet1반복.mel	a89788e1-e64a-478f-9cf7-04d49248bc64	53	1009	449	25	1.06094	13.8716	0.711642	0.13658

## Sheet: Spot Report Rep_2
FileName (PEG-Supernatant)	Id	SpotID	X	Y	Intensity	Area	Vol	%Intensity	%Vol
D:\이수지\콩 잎(R3,R7)\2-DE정량\R3sup\20120227-2(R3 Sup).mel	4f93c55f-3ea5-4587-bf85-88a51a04e40c	1	824	468	119	3.85665	245.856	1.74487	0.667662
D:\이수지\콩 잎(R3,R7)\2-DE정량\R3sup\20120227-2(R3 Sup).mel	4f93c55f-3ea5-4587-bf85-88a51a04e40c	2	1523	691	43	5.28319	66.7418	0.630499	0.181248
D:\이수지\콩 잎(R3,R7)\2-DE정량\R3sup\20120227-2(R3 Sup).mel	4f93c55f-3ea5-4587-bf85-88a51a04e40c	3	1636	699	116	12.0718	381.903	1.70088	1.03712
D:\이수지\콩 잎(R3,R7)\2-DE정량\R3sup\20120227-2(R3 Sup).mel	4f93c55f-3ea5-4587-bf85-88a51a04e40c	4	1183	969	111	17.3764	1069.35	1.62757	2.904
D:\이수지\콩 잎(R3,R7)\2-DE정량\R3sup\20120227-2(R3 Sup).mel	4f93c55f-3ea5-4587-bf85-88a51a04e40c	5	1279	970	120	16.932	1369.89	1.75953	3.72015
D:\이수지\콩 잎(R3,R7)\2-DE정량\R3sup\20120227-2(R3 Sup).mel	4f93c55f-3ea5-4587-bf85-88a51a04e40c	6	1394	974	129	17.2546	1473.17	1.8915	4.00063
D:\이수지\콩 잎(R3,R7)\2-DE정량\R3sup\20120227-2(R3 Sup).mel	4f93c55f-3ea5-4587-bf85-88a51a04e40c	7	1717	962	134	12.5305	835.474	1.96481	2.26887
D:\이수지\콩 잎(R3,R7)\2-DE정량\R3sup\20120227-2(R3 Sup).mel	4f93c55f-3ea5-4587-bf85-88a51a04e40c	8	2251	902	30	9.84235	137.858	0.439883	0.374376
D:\이수지\콩 잎(R3,R7)\2-DE정량\R3sup\20120227-2(R3 Sup).mel	4f93c55f-3ea5-4587-bf85-88a51a04e40c	9	881	1166	83	5.01078	243.776	1.21701	0.662014
D:\이수지\콩 잎(R3,R7)\2-DE정량\R3sup\20120227-2(R3 Sup).mel	4f93c55f-3ea5-4587-bf85-88a51a04e40c	10	953	1169	116	17.6488	1571.97	1.70088	4.26895
D:\이수지\콩 잎(R3,R7)\2-DE정량\R3sup\20120227-2(R3 Sup).mel	4f93c55f-3ea5-4587-bf85-88a51a04e40c	11	1037	1175	132	32.9393	3456.72	1.93548	9.38727
D:\이수지\콩 잎(R3,R7)\2-DE정량\R3sup\20120227-2(R3 Sup).mel	4f93c55f-3ea5-4587-bf85-88a51a04e40c	12	1129	1172	138	17.018	1761.22	2.02346	4.78288
D:\이수지\콩 잎(R3,R7)\2-DE정량\R3sup\20120227-2(R3 Sup).mel	4f93c55f-3ea5-4587-bf85-88a51a04e40c	13	467	1202	58	2.58783	62.532	0.85044	0.169816
D:\이수지\콩 잎(R3,R7)\2-DE정량\R3sup\20120227-2(R3 Sup).mel	4f93c55f-3ea5-4587-bf85-88a51a04e40c	14	522	1225	96	3.59142	156.845	1.40762	0.425937
D:\이수지\콩 잎(R3,R7)\2-DE정량\R3sup\20120227-2(R3 Sup).mel	4f93c55f-3ea5-4587-bf85-88a51a04e40c	15	476	1234	53	2.40862	59.8621	0.777126	0.162565
D:\이수지\콩 잎(R3,R7)\2-DE정량\R3sup\20120227-2(R3 Sup).mel	4f93c55f-3ea5-4587-bf85-88a51a04e40c	16	468	1254	78	2.03585	87.3539	1.14369	0.237224
D:\이수지\콩 잎(R3,R7)\2-DE정량\R3sup\20120227-2(R3 Sup).mel	4f93c55f-3ea5-4587-bf85-88a51a04e40c	17	748	1479	107	10.5162	780.965	1.56892	2.12084
D:\이수지\콩 잎(R3,R7)\2-DE정량\R3sup\20120227-2(R3 Sup).mel	4f93c55f-3ea5-4587-bf85-88a51a04e40c	18	1086	1296	109	5.38354	262.502	1.59824	0.712867
D:\이수지\콩 잎(R3,R7)\2-DE정량\R3sup\20120227-2(R3 Sup).mel	4f93c55f-3ea5-4587-bf85-88a51a04e40c	19	1145	1301	109	4.5735	244.37	1.59824	0.663626
D:\이수지\콩 잎(R3,R7)\2-DE정량\R3sup\20120227-2(R3 Sup).mel	4f93c55f-3ea5-4587-bf85-88a51a04e40c	20	1315	1479	179	16.5377	2347.36	2.62463	6.37464
D:\이수지\콩 잎(R3,R7)\2-DE정량\R3sup\20120227-2(R3 Sup).mel	4f93c55f-3ea5-4587-bf85-88a51a04e40c	21	1434	1442	117	6.91043	334.12	1.71554	0.907356
D:\이수지\콩 잎(R3,R7)\2-DE정량\R3sup\20120227-2(R3 Sup).mel	4f93c55f-3ea5-4587-bf85-88a51a04e40c	22	1950	1370	174	15.8065	1411.6	2.55132	3.83343
D:\이수지\콩 잎(R3,R7)\2-DE정량\R3sup\20120227-2(R3 Sup).mel	4f93c55f-3ea5-4587-bf85-88a51a04e40c	23	858	1588	158	9.39074	729.122	2.31672	1.98005
D:\이수지\콩 잎(R3,R7)\2-DE정량\R3sup\20120227-2(R3 Sup).mel	4f93c55f-3ea5-4587-bf85-88a51a04e40c	24	889	1590	159	8.34413	825.245	2.33138	2.24109
D:\이수지\콩 잎(R3,R7)\2-DE정량\R3sup\20120227-2(R3 Sup).mel	4f93c55f-3ea5-4587-bf85-88a51a04e40c	25	1098	1474	119	11.3406	907.754	1.74487	2.46515
D:\이수지\콩 잎(R3,R7)\2-DE정량\R3sup\20120227-2(R3 Sup).mel	4f93c55f-3ea5-4587-bf85-88a51a04e40c	26	405	1908	153	18.0861	1804.5	2.2434	4.90041
D:\이수지\콩 잎(R3,R7)\2-DE정량\R3sup\20120227-2(R3 Sup).mel	4f93c55f-3ea5-4587-bf85-88a51a04e40c	27	464	1929	162	19.2761	2027.94	2.37537	5.5072
D:\이수지\콩 잎(R3,R7)\2-DE정량\R3sup\20120227-2(R3 Sup).mel	4f93c55f-3ea5-4587-bf85-88a51a04e40c	28	844	1834	69	4.9391	139.067	1.01173	0.37766
D:\이수지\콩 잎(R3,R7)\2-DE정량\R3sup\20120227-2(R3 Sup).mel	4f93c55f-3ea5-4587-bf85-88a51a04e40c	30	833	1985	159	10.4875	1109.72	2.33138	3.01362
D:\이수지\콩 잎(R3,R7)\2-DE정량\R3sup\20120227-2(R3 Sup).mel	4f93c55f-3ea5-4587-bf85-88a51a04e40c	31	978	1884	175	10.1578	723.001	2.56598	1.96343
D:\이수지\콩 잎(R3,R7)\2-DE정량\R3sup\20120227-2(R3 Sup).mel	4f93c55f-3ea5-4587-bf85-88a51a04e40c	32	1335	1889	179	14.9463	1587.2	2.62463	4.3103
D:\이수지\콩 잎(R3,R7)\2-DE정량\R3sup\20120227-2(R3 Sup).mel	4f93c55f-3ea5-4587-bf85-88a51a04e40c	33	1683	1720	54	4.84591	124.062	0.791789	0.336912
D:\이수지\콩 잎(R3,R7)\2-DE정량\R3sup\20120227-2(R3 Sup).mel	4f93c55f-3ea5-4587-bf85-88a51a04e40c	34	1896	1745	156	8.86027	655.588	2.28739	1.78036
D:\이수지\콩 잎(R3,R7)\2-DE정량\R3sup\20120227-2(R3 Sup).mel	4f93c55f-3ea5-4587-bf85-88a51a04e40c	35	1139	2110	82	8.10041	275.931	1.20235	0.749335
D:\이수지\콩 잎(R3,R7)\2-DE정량\R3sup\20120227-2(R3 Sup).mel	4f93c55f-3ea5-4587-bf85-88a51a04e40c	36	2234	2011	82	10.4445	335.207	1.20235	0.910309
D:\이수지\콩 잎(R3,R7)\2-DE정량\R3sup\20120227-2(R3 Sup).mel	4f93c55f-3ea5-4587-bf85-88a51a04e40c	37	1242	1171	159	13.1685	681.479	2.33138	1.85067
D:\이수지\콩 잎(R3,R7)\2-DE정량\R3sup\20120227-2(R3 Sup).mel	4f93c55f-3ea5-4587-bf85-88a51a04e40c	37	972	571	16	1.26882	13.0202	0.234604	0.0353585
D:\이수지\콩 잎(R3,R7)\2-DE정량\R3sup\20120227-2(R3 Sup).mel	4f93c55f-3ea5-4587-bf85-88a51a04e40c	38	1346	454	14	1.26882	6.63016	0.205279	0.0180053
D:\이수지\콩 잎(R3,R7)\2-DE정량\R3sup\20120227-2(R3 Sup).mel	4f93c55f-3ea5-4587-bf85-88a51a04e40c	39	1397	499	12	1.26882	6.7351	0.175953	0.0182903
D:\이수지\콩 잎(R3,R7)\2-DE정량\R3sup\20120227-2(R3 Sup).mel	4f93c55f-3ea5-4587-bf85-88a51a04e40c	40	1632	334	25	1.26882	14.5472	0.366569	0.0395053
D:\이수지\콩 잎(R3,R7)\2-DE정량\R3sup\20120227-2(R3 Sup).mel	4f93c55f-3ea5-4587-bf85-88a51a04e40c	41	2078	390	5	1.26882	2.70523	0.0733138	0.00734649
D:\이수지\콩 잎(R3,R7)\2-DE정량\R3sup\20120227-2(R3 Sup).mel	4f93c55f-3ea5-4587-bf85-88a51a04e40c	42	2152	406	4	1.26882	1.83275	0.058651	0.00497712
D:\이수지\콩 잎(R3,R7)\2-DE정량\R3sup\20120227-2(R3 Sup).mel	4f93c55f-3ea5-4587-bf85-88a51a04e40c	43	2210	428	4	1.26882	1.85792	0.058651	0.00504549
D:\이수지\콩 잎(R3,R7)\2-DE정량\R3sup\20120227-2(R3 Sup).mel	4f93c55f-3ea5-4587-bf85-88a51a04e40c	44	1743	490	5	1.26882	2.88301	0.0733138	0.00782928
D:\이수지\콩 잎(R3,R7)\2-DE정량\R3sup\20120227-2(R3 Sup).mel	4f93c55f-3ea5-4587-bf85-88a51a04e40c	45	1695	605	38	1.26882	16.0089	0.557185	0.0434749
D:\이수지\콩 잎(R3,R7)\2-DE정량\R3sup\20120227-2(R3 Sup).mel	4f93c55f-3ea5-4587-bf85-88a51a04e40c	46	1728	620	5	1.26882	2.38698	0.0733138	0.00648222
D:\이수지\콩 잎(R3,R7)\2-DE정량\R3sup\20120227-2(R3 Sup).mel	4f93c55f-3ea5-4587-bf85-88a51a04e40c	47	1777	627	3	1.26882	1.98156	0.0439883	0.00538125
D:\이수지\콩 잎(R3,R7)\2-DE정량\R3sup\20120227-2(R3 Sup).mel	4f93c55f-3ea5-4587-bf85-88a51a04e40c	48	2223	648	47	1.26882	2.67776	0.68915	0.00727191
D:\이수지\콩 잎(R3,R7)\2-DE정량\R3sup\20120227-2(R3 Sup).mel	4f93c55f-3ea5-4587-bf85-88a51a04e40c	49	2657	701	6	1.26882	3.11575	0.0879765	0.00846133
D:\이수지\콩 잎(R3,R7)\2-DE정량\R3sup\20120227-2(R3 Sup).mel	4f93c55f-3ea5-4587-bf85-88a51a04e40c	50	2756	698	11	1.26882	2.14788	0.16129	0.00583292
D:\이수지\콩 잎(R3,R7)\2-DE정량\R3sup\20120227-2(R3 Sup).mel	4f93c55f-3ea5-4587-bf85-88a51a04e40c	51	1415	837	19	1.26882	11.7457	0.278592	0.0318973
D:\이수지\콩 잎(R3,R7)\2-DE정량\R3sup\20120227-2(R3 Sup).mel	4f93c55f-3ea5-4587-bf85-88a51a04e40c	52	1450	1029	75	1.26882	44.0031	1.09971	0.119498
D:\이수지\콩 잎(R3,R7)\2-DE정량\R3sup\20120227-2(R3 Sup).mel	4f93c55f-3ea5-4587-bf85-88a51a04e40c	53	1478	1024	30	1.26882	20.2142	0.439883	0.0548949
D:\이수지\콩 잎(R3,R7)\2-DE정량\R3sup\20120227-2(R3 Sup).mel	4f93c55f-3ea5-4587-bf85-88a51a04e40c	54	1931	937	19	1.26882	13.121	0.278592	0.0356321
D:\이수지\콩 잎(R3,R7)\2-DE정량\R3sup\20120227-2(R3 Sup).mel	4f93c55f-3ea5-4587-bf85-88a51a04e40c	55	1931	961	27	1.26882	20.6184	0.395894	0.0559926
D:\이수지\콩 잎(R3,R7)\2-DE정량\R3sup\20120227-2(R3 Sup).mel	4f93c55f-3ea5-4587-bf85-88a51a04e40c	56	2172	877	9	1.26882	6.33691	0.131965	0.0172089
D:\이수지\콩 잎(R3,R7)\2-DE정량\R3sup\20120227-2(R3 Sup).mel	4f93c55f-3ea5-4587-bf85-88a51a04e40c	57	2158	1020	92	10.6667	272.213	1.34897	0.739239
D:\이수지\콩 잎(R3,R7)\2-DE정량\R3sup\20120227-2(R3 Sup).mel	4f93c55f-3ea5-4587-bf85-88a51a04e40c	58	1598	1155	41	5.54842	90.7486	0.601173	0.246443
D:\이수지\콩 잎(R3,R7)\2-DE정량\R3sup\20120227-2(R3 Sup).mel	4f93c55f-3ea5-4587-bf85-88a51a04e40c	59	1682	1121	56	3.96418	92.99	0.821114	0.25253
D:\이수지\콩 잎(R3,R7)\2-DE정량\R3sup\20120227-2(R3 Sup).mel	4f93c55f-3ea5-4587-bf85-88a51a04e40c	60	1770	1147	20	1.26882	13.0202	0.293255	0.0353585
D:\이수지\콩 잎(R3,R7)\2-DE정량\R3sup\20120227-2(R3 Sup).mel	4f93c55f-3ea5-4587-bf85-88a51a04e40c	61	492	1159	65	4.09321	119.962	0.953079	0.325777
D:\이수지\콩 잎(R3,R7)\2-DE정량\R3sup\20120227-2(R3 Sup).mel	4f93c55f-3ea5-4587-bf85-88a51a04e40c	62	241	1354	26	6.18642	71.4635	0.381232	0.194071
D:\이수지\콩 잎(R3,R7)\2-DE정량\R3sup\20120227-2(R3 Sup).mel	4f93c55f-3ea5-4587-bf85-88a51a04e40c	63	297	1410	28	6.27961	98.1027	0.410557	0.266414
D:\이수지\콩 잎(R3,R7)\2-DE정량\R3sup\20120227-2(R3 Sup).mel	4f93c55f-3ea5-4587-bf85-88a51a04e40c	64	375	1461	18	2.89607	27.6528	0.26393	0.0750958
D:\이수지\콩 잎(R3,R7)\2-DE정량\R3sup\20120227-2(R3 Sup).mel	4f93c55f-3ea5-4587-bf85-88a51a04e40c	65	534	1289	19	1.26882	12.645	0.278592	0.0343395
D:\이수지\콩 잎(R3,R7)\2-DE정량\R3sup\20120227-2(R3 Sup).mel	4f93c55f-3ea5-4587-bf85-88a51a04e40c	66	578	1278	8	1.26882	5.40534	0.117302	0.0146791
D:\이수지\콩 잎(R3,R7)\2-DE정량\R3sup\20120227-2(R3 Sup).mel	4f93c55f-3ea5-4587-bf85-88a51a04e40c	67	777	1319	38	1.26882	25.9638	0.557185	0.0705089
D:\이수지\콩 잎(R3,R7)\2-DE정량\R3sup\20120227-2(R3 Sup).mel	4f93c55f-3ea5-4587-bf85-88a51a04e40c	68	989	1328	7	1.26882	5.37982	0.102639	0.0146098
D:\이수지\콩 잎(R3,R7)\2-DE정량\R3sup\20120227-2(R3 Sup).mel	4f93c55f-3ea5-4587-bf85-88a51a04e40c	69	953	1470	100	13.7277	674.165	1.46628	1.8308
D:\이수지\콩 잎(R3,R7)\2-DE정량\R3sup\20120227-2(R3 Sup).mel	4f93c55f-3ea5-4587-bf85-88a51a04e40c	70	1226	1338	130	2.92475	142.199	1.90616	0.386164
D:\이수지\콩 잎(R3,R7)\2-DE정량\R3sup\20120227-2(R3 Sup).mel	4f93c55f-3ea5-4587-bf85-88a51a04e40c	71	1339	1328	14	1.26882	10.9148	0.205279	0.0296408
D:\이수지\콩 잎(R3,R7)\2-DE정량\R3sup\20120227-2(R3 Sup).mel	4f93c55f-3ea5-4587-bf85-88a51a04e40c	72	1375	1326	10	1.26882	7.07642	0.146628	0.0192172
D:\이수지\콩 잎(R3,R7)\2-DE정량\R3sup\20120227-2(R3 Sup).mel	4f93c55f-3ea5-4587-bf85-88a51a04e40c	73	1594	1317	20	1.26882	12.7909	0.293255	0.0347358
D:\이수지\콩 잎(R3,R7)\2-DE정량\R3sup\20120227-2(R3 Sup).mel	4f93c55f-3ea5-4587-bf85-88a51a04e40c	74	1769	1278	80	11.104	371.639	1.17302	1.00925
D:\이수지\콩 잎(R3,R7)\2-DE정량\R3sup\20120227-2(R3 Sup).mel	4f93c55f-3ea5-4587-bf85-88a51a04e40c	75	1828	1272	45	5.49824	137.492	0.659824	0.373382
D:\이수지\콩 잎(R3,R7)\2-DE정량\R3sup\20120227-2(R3 Sup).mel	4f93c55f-3ea5-4587-bf85-88a51a04e40c	76	1982	1279	160	10.7241	926.648	2.34604	2.51646
D:\이수지\콩 잎(R3,R7)\2-DE정량\R3sup\20120227-2(R3 Sup).mel	4f93c55f-3ea5-4587-bf85-88a51a04e40c	77	2062	1273	125	7.45524	401.893	1.83284	1.09141
D:\이수지\콩 잎(R3,R7)\2-DE정량\R3sup\20120227-2(R3 Sup).mel	4f93c55f-3ea5-4587-bf85-88a51a04e40c	78	2409	1273	120	8.24378	323.574	1.75953	0.878717
D:\이수지\콩 잎(R3,R7)\2-DE정량\R3sup\20120227-2(R3 Sup).mel	4f93c55f-3ea5-4587-bf85-88a51a04e40c	79	1430	1404	59	3.49106	105.217	0.865103	0.285734
D:\이수지\콩 잎(R3,R7)\2-DE정량\R3sup\20120227-2(R3 Sup).mel	4f93c55f-3ea5-4587-bf85-88a51a04e40c	80	2270	1401	34	1.26882	26.2056	0.498534	0.0711654
D:\이수지\콩 잎(R3,R7)\2-DE정량\R3sup\20120227-2(R3 Sup).mel	4f93c55f-3ea5-4587-bf85-88a51a04e40c	81	2346	1414	63	1.98567	60.5196	0.923754	0.164351
D:\이수지\콩 잎(R3,R7)\2-DE정량\R3sup\20120227-2(R3 Sup).mel	4f93c55f-3ea5-4587-bf85-88a51a04e40c	82	2399	1443	44	2.98926	49.6756	0.645161	0.134902
D:\이수지\콩 잎(R3,R7)\2-DE정량\R3sup\20120227-2(R3 Sup).mel	4f93c55f-3ea5-4587-bf85-88a51a04e40c	83	500	1692	42	2.98926	62.0254	0.615836	0.16844
D:\이수지\콩 잎(R3,R7)\2-DE정량\R3sup\20120227-2(R3 Sup).mel	4f93c55f-3ea5-4587-bf85-88a51a04e40c	84	422	1690	14	2.98926	14.5736	0.205279	0.0395769
D:\이수지\콩 잎(R3,R7)\2-DE정량\R3sup\20120227-2(R3 Sup).mel	4f93c55f-3ea5-4587-bf85-88a51a04e40c	85	1231	1736	101	5.51258	245.037	1.48094	0.665438
D:\이수지\콩 잎(R3,R7)\2-DE정량\R3sup\20120227-2(R3 Sup).mel	4f93c55f-3ea5-4587-bf85-88a51a04e40c	86	1459	1667	16	2.98926	22.8434	0.234604	0.0620351
D:\이수지\콩 잎(R3,R7)\2-DE정량\R3sup\20120227-2(R3 Sup).mel	4f93c55f-3ea5-4587-bf85-88a51a04e40c	87	1476	1777	20	2.98926	19.9091	0.293255	0.0540664
D:\이수지\콩 잎(R3,R7)\2-DE정량\R3sup\20120227-2(R3 Sup).mel	4f93c55f-3ea5-4587-bf85-88a51a04e40c	88	1581	1803	173	10.9965	790.073	2.53666	2.14557
D:\이수지\콩 잎(R3,R7)\2-DE정량\R3sup\20120227-2(R3 Sup).mel	4f93c55f-3ea5-4587-bf85-88a51a04e40c	89	1776	1659	35	2.98926	47.0665	0.513196	0.127817
D:\이수지\콩 잎(R3,R7)\2-DE정량\R3sup\20120227-2(R3 Sup).mel	4f93c55f-3ea5-4587-bf85-88a51a04e40c	90	2321	1564	19	2.98926	27.8974	0.278592	0.0757599
D:\이수지\콩 잎(R3,R7)\2-DE정량\R3sup\20120227-2(R3 Sup).mel	4f93c55f-3ea5-4587-bf85-88a51a04e40c	91	366	2014	54	2.98926	30.8146	0.791789	0.0836822
D:\이수지\콩 잎(R3,R7)\2-DE정량\R3sup\20120227-2(R3 Sup).mel	4f93c55f-3ea5-4587-bf85-88a51a04e40c	92	519	2039	27	2.98926	43.1934	0.395894	0.117299
D:\이수지\콩 잎(R3,R7)\2-DE정량\R3sup\20120227-2(R3 Sup).mel	4f93c55f-3ea5-4587-bf85-88a51a04e40c	93	629	1959	19	2.98926	35.8496	0.278592	0.0973555
D:\이수지\콩 잎(R3,R7)\2-DE정량\R3sup\20120227-2(R3 Sup).mel	4f93c55f-3ea5-4587-bf85-88a51a04e40c	94	795	1944	26	2.98926	28.5385	0.381232	0.0775009
D:\이수지\콩 잎(R3,R7)\2-DE정량\R3sup\20120227-2(R3 Sup).mel	4f93c55f-3ea5-4587-bf85-88a51a04e40c	95	928	1997	66	5.47673	175.65	0.967742	0.477007
D:\이수지\콩 잎(R3,R7)\2-DE정량\R3sup\20120227-2(R3 Sup).mel	4f93c55f-3ea5-4587-bf85-88a51a04e40c	96	914	2092	10	2.98926	15.0743	0.146628	0.0409368
D:\이수지\콩 잎(R3,R7)\2-DE정량\R3sup\20120227-2(R3 Sup).mel	4f93c55f-3ea5-4587-bf85-88a51a04e40c	97	1138	2064	125	12.2868	609.041	1.83284	1.65395
D:\이수지\콩 잎(R3,R7)\2-DE정량\R3sup\20120227-2(R3 Sup).mel	4f93c55f-3ea5-4587-bf85-88a51a04e40c	98	1898	1822	25	2.98926	45.5432	0.366569	0.12368
D:\이수지\콩 잎(R3,R7)\2-DE정량\R3sup\20120227-2(R3 Sup).mel	4f93c55f-3ea5-4587-bf85-88a51a04e40c	99	2204	1770	26	2.98926	37.1564	0.381232	0.100904
D:\이수지\콩 잎(R3,R7)\2-DE정량\R3sup\20120227-2(R3 Sup).mel	4f93c55f-3ea5-4587-bf85-88a51a04e40c	100	2738	1854	9	2.98926	5.76273	0.131965	0.0156496
FileName (PEG-Pellet)	Id	SpotID	X	Y	Intensity	Area	Vol	%Intensity	%Vol
D:\이수지\콩 잎(R3,R7)\2-DE정량\R3pel\2012.03.02.R3_pellet2반복.mel	c51374e3-99f7-4d40-a9b1-3a15bff9611c	1	836	677	86	2.28675	89.5152	2.28298	0.715245
D:\이수지\콩 잎(R3,R7)\2-DE정량\R3pel\2012.03.02.R3_pellet2반복.mel	c51374e3-99f7-4d40-a9b1-3a15bff9611c	2	1131	958	137	6.9176	617.252	3.63685	4.93197
D:\이수지\콩 잎(R3,R7)\2-DE정량\R3pel\2012.03.02.R3_pellet2반복.mel	c51374e3-99f7-4d40-a9b1-3a15bff9611c	3	486	1203	151	5.77781	576.317	4.00849	4.60489
D:\이수지\콩 잎(R3,R7)\2-DE정량\R3pel\2012.03.02.R3_pellet2반복.mel	c51374e3-99f7-4d40-a9b1-3a15bff9611c	4	605	1118	158	5.871	475.286	4.19432	3.79763
D:\이수지\콩 잎(R3,R7)\2-DE정량\R3pel\2012.03.02.R3_pellet2반복.mel	c51374e3-99f7-4d40-a9b1-3a15bff9611c	5	998	1153	138	5.54125	440.02	3.66339	3.51585
D:\이수지\콩 잎(R3,R7)\2-DE정량\R3pel\2012.03.02.R3_pellet2반복.mel	c51374e3-99f7-4d40-a9b1-3a15bff9611c	6	1034	1149	119	4.08605	234.456	3.15901	1.87335
D:\이수지\콩 잎(R3,R7)\2-DE정량\R3pel\2012.03.02.R3_pellet2반복.mel	c51374e3-99f7-4d40-a9b1-3a15bff9611c	7	1115	1156	133	5.53408	408.941	3.53066	3.26752
D:\이수지\콩 잎(R3,R7)\2-DE정량\R3pel\2012.03.02.R3_pellet2반복.mel	c51374e3-99f7-4d40-a9b1-3a15bff9611c	8	1587	1052	167	6.00004	521.708	4.43324	4.16855
D:\이수지\콩 잎(R3,R7)\2-DE정량\R3pel\2012.03.02.R3_pellet2반복.mel	c51374e3-99f7-4d40-a9b1-3a15bff9611c	9	1790	1036	142	5.28319	397.402	3.76958	3.17532
D:\이수지\콩 잎(R3,R7)\2-DE정량\R3pel\2012.03.02.R3_pellet2반복.mel	c51374e3-99f7-4d40-a9b1-3a15bff9611c	10	683	1335	163	4.8244	392.831	4.32705	3.1388
D:\이수지\콩 잎(R3,R7)\2-DE정량\R3pel\2012.03.02.R3_pellet2반복.mel	c51374e3-99f7-4d40-a9b1-3a15bff9611c	11	566	1460	178	10.932	1289.65	4.72525	10.3046
D:\이수지\콩 잎(R3,R7)\2-DE정량\R3pel\2012.03.02.R3_pellet2반복.mel	c51374e3-99f7-4d40-a9b1-3a15bff9611c	12	656	1454	160	8.57353	862.973	4.24741	6.89533
D:\이수지\콩 잎(R3,R7)\2-DE정량\R3pel\2012.03.02.R3_pellet2반복.mel	c51374e3-99f7-4d40-a9b1-3a15bff9611c	13	786	1516	188	7.84234	1170.49	4.99071	9.35246
D:\이수지\콩 잎(R3,R7)\2-DE정량\R3pel\2012.03.02.R3_pellet2반복.mel	c51374e3-99f7-4d40-a9b1-3a15bff9611c	14	1102	1337	87	2.39428	99.9776	2.30953	0.798842
D:\이수지\콩 잎(R3,R7)\2-DE정량\R3pel\2012.03.02.R3_pellet2반복.mel	c51374e3-99f7-4d40-a9b1-3a15bff9611c	15	1091	1487	108	4.47314	239.482	2.867	1.91351
D:\이수지\콩 잎(R3,R7)\2-DE정량\R3pel\2012.03.02.R3_pellet2반복.mel	c51374e3-99f7-4d40-a9b1-3a15bff9611c	16	2147	1431	137	5.01795	288.392	3.63685	2.30431
D:\이수지\콩 잎(R3,R7)\2-DE정량\R3pel\2012.03.02.R3_pellet2반복.mel	c51374e3-99f7-4d40-a9b1-3a15bff9611c	17	757	1853	99	8.34413	395.102	2.62809	3.15695
D:\이수지\콩 잎(R3,R7)\2-DE정량\R3pel\2012.03.02.R3_pellet2반복.mel	c51374e3-99f7-4d40-a9b1-3a15bff9611c	18	843	428	28	0.695345	8.09062	0.743297	0.0646457
D:\이수지\콩 잎(R3,R7)\2-DE정량\R3pel\2012.03.02.R3_pellet2반복.mel	c51374e3-99f7-4d40-a9b1-3a15bff9611c	19	901	442	24	0.924737	11.0386	0.637112	0.0882007
D:\이수지\콩 잎(R3,R7)\2-DE정량\R3pel\2012.03.02.R3_pellet2반복.mel	c51374e3-99f7-4d40-a9b1-3a15bff9611c	20	1023	410	12	0.924737	3.40064	0.318556	0.0271718
D:\이수지\콩 잎(R3,R7)\2-DE정량\R3pel\2012.03.02.R3_pellet2반복.mel	c51374e3-99f7-4d40-a9b1-3a15bff9611c	21	1686	360	34	0.924737	6.56707	0.902575	0.0524722
D:\이수지\콩 잎(R3,R7)\2-DE정량\R3pel\2012.03.02.R3_pellet2반복.mel	c51374e3-99f7-4d40-a9b1-3a15bff9611c	22	1765	359	63	4.32261	58.7429	1.67242	0.469368
D:\이수지\콩 잎(R3,R7)\2-DE정량\R3pel\2012.03.02.R3_pellet2반복.mel	c51374e3-99f7-4d40-a9b1-3a15bff9611c	23	1854	357	45	8.12908	136.919	1.19458	1.09401
D:\이수지\콩 잎(R3,R7)\2-DE정량\R3pel\2012.03.02.R3_pellet2반복.mel	c51374e3-99f7-4d40-a9b1-3a15bff9611c	24	2255	562	34	0.924737	15.4365	0.902575	0.123341
D:\이수지\콩 잎(R3,R7)\2-DE정량\R3pel\2012.03.02.R3_pellet2반복.mel	c51374e3-99f7-4d40-a9b1-3a15bff9611c	25	2466	583	21	1.26882	8.20361	0.557473	0.0655485
D:\이수지\콩 잎(R3,R7)\2-DE정량\R3pel\2012.03.02.R3_pellet2반복.mel	c51374e3-99f7-4d40-a9b1-3a15bff9611c	26	2318	680	6	1.26882	3.63481	0.159278	0.0290429
D:\이수지\콩 잎(R3,R7)\2-DE정량\R3pel\2012.03.02.R3_pellet2반복.mel	c51374e3-99f7-4d40-a9b1-3a15bff9611c	27	379	975	124	10.6739	307.699	3.29174	2.45858
D:\이수지\콩 잎(R3,R7)\2-DE정량\R3pel\2012.03.02.R3_pellet2반복.mel	c51374e3-99f7-4d40-a9b1-3a15bff9611c	28	432	991	73	9.06098	173.16	1.93788	1.38358
D:\이수지\콩 잎(R3,R7)\2-DE정량\R3pel\2012.03.02.R3_pellet2반복.mel	c51374e3-99f7-4d40-a9b1-3a15bff9611c	29	995	914	23	1.26882	7.81481	0.610565	0.0624419
D:\이수지\콩 잎(R3,R7)\2-DE정량\R3pel\2012.03.02.R3_pellet2반복.mel	c51374e3-99f7-4d40-a9b1-3a15bff9611c	30	1016	905	23	1.26882	15.0446	0.610565	0.120209
D:\이수지\콩 잎(R3,R7)\2-DE정량\R3pel\2012.03.02.R3_pellet2반복.mel	c51374e3-99f7-4d40-a9b1-3a15bff9611c	31	1210	863	10	1.26882	5.10481	0.265463	0.0407885
D:\이수지\콩 잎(R3,R7)\2-DE정량\R3pel\2012.03.02.R3_pellet2반복.mel	c51374e3-99f7-4d40-a9b1-3a15bff9611c	32	1789	938	69	6.43731	196.105	1.8317	1.56692
D:\이수지\콩 잎(R3,R7)\2-DE정량\R3pel\2012.03.02.R3_pellet2반복.mel	c51374e3-99f7-4d40-a9b1-3a15bff9611c	33	2341	918	30	1.26882	15.9119	0.79639	0.127139
D:\이수지\콩 잎(R3,R7)\2-DE정량\R3pel\2012.03.02.R3_pellet2반복.mel	c51374e3-99f7-4d40-a9b1-3a15bff9611c	34	541	1250	8	1.26882	5.00967	0.212371	0.0400283
D:\이수지\콩 잎(R3,R7)\2-DE정량\R3pel\2012.03.02.R3_pellet2반복.mel	c51374e3-99f7-4d40-a9b1-3a15bff9611c	35	1219	1304	20	1.26882	14.3103	0.530926	0.114342
D:\이수지\콩 잎(R3,R7)\2-DE정량\R3pel\2012.03.02.R3_pellet2반복.mel	c51374e3-99f7-4d40-a9b1-3a15bff9611c	36	1387	1341	44	1.26882	29.1469	1.16804	0.23289
D:\이수지\콩 잎(R3,R7)\2-DE정량\R3pel\2012.03.02.R3_pellet2반복.mel	c51374e3-99f7-4d40-a9b1-3a15bff9611c	37	1686	1278	39	1.26882	24.6195	1.03531	0.196715
D:\이수지\콩 잎(R3,R7)\2-DE정량\R3pel\2012.03.02.R3_pellet2반복.mel	c51374e3-99f7-4d40-a9b1-3a15bff9611c	38	1806	1250	47	1.26882	13.6687	1.24768	0.109216
D:\이수지\콩 잎(R3,R7)\2-DE정량\R3pel\2012.03.02.R3_pellet2반복.mel	c51374e3-99f7-4d40-a9b1-3a15bff9611c	39	1851	1246	12	1.26882	7.89165	0.318556	0.0630559
D:\이수지\콩 잎(R3,R7)\2-DE정량\R3pel\2012.03.02.R3_pellet2반복.mel	c51374e3-99f7-4d40-a9b1-3a15bff9611c	40	2033	1254	120	10.5162	390.895	3.18556	3.12333
D:\이수지\콩 잎(R3,R7)\2-DE정량\R3pel\2012.03.02.R3_pellet2반복.mel	c51374e3-99f7-4d40-a9b1-3a15bff9611c	41	2101	1250	81	8.30112	131.322	2.15025	1.04929
D:\이수지\콩 잎(R3,R7)\2-DE정량\R3pel\2012.03.02.R3_pellet2반복.mel	c51374e3-99f7-4d40-a9b1-3a15bff9611c	42	2268	1255	199	26.9894	2118.08	5.28272	16.9239
D:\이수지\콩 잎(R3,R7)\2-DE정량\R3pel\2012.03.02.R3_pellet2반복.mel	c51374e3-99f7-4d40-a9b1-3a15bff9611c	43	2537	1250	11	1.26882	8.01666	0.29201	0.0640548
D:\이수지\콩 잎(R3,R7)\2-DE정량\R3pel\2012.03.02.R3_pellet2반복.mel	c51374e3-99f7-4d40-a9b1-3a15bff9611c	44	1287	1535	11	1.26882	4.64973	0.29201	0.0371523
D:\이수지\콩 잎(R3,R7)\2-DE정량\R3pel\2012.03.02.R3_pellet2반복.mel	c51374e3-99f7-4d40-a9b1-3a15bff9611c	45	602	1958	14	1.26882	5.52312	0.371649	0.0441309
D:\이수지\콩 잎(R3,R7)\2-DE정량\R3pel\2012.03.02.R3_pellet2반복.mel	c51374e3-99f7-4d40-a9b1-3a15bff9611c	46	1224	1728	16	1.26882	9.9651	0.424741	0.0796232
D:\이수지\콩 잎(R3,R7)\2-DE정량\R3pel\2012.03.02.R3_pellet2반복.mel	c51374e3-99f7-4d40-a9b1-3a15bff9611c	47	1216	1640	12	1.26882	6.63182	0.318556	0.0529896
D:\이수지\콩 잎(R3,R7)\2-DE정량\R3pel\2012.03.02.R3_pellet2반복.mel	c51374e3-99f7-4d40-a9b1-3a15bff9611c	48	1242	1902	70	9.99289	228.646	1.85824	1.82693
D:\이수지\콩 잎(R3,R7)\2-DE정량\R3pel\2012.03.02.R3_pellet2반복.mel	c51374e3-99f7-4d40-a9b1-3a15bff9611c	49	1783	1632	7	1.26882	4.2415	0.185824	0.0338905
D:\이수지\콩 잎(R3,R7)\2-DE정량\R3pel\2012.03.02.R3_pellet2반복.mel	c51374e3-99f7-4d40-a9b1-3a15bff9611c	50	2364	1988	32	1.26882	21.2961	0.849482	0.17016
D:\이수지\콩 잎(R3,R7)\2-DE정량\R3pel\2012.03.02.R3_pellet2반복.mel	c51374e3-99f7-4d40-a9b1-3a15bff9611c	51	2372	1861	9	1.26882	4.33023	0.238917	0.0345994
D:\이수지\콩 잎(R3,R7)\2-DE정량\R3pel\2012.03.02.R3_pellet2반복.mel	c51374e3-99f7-4d40-a9b1-3a15bff9611c	52	2472	1880	16	1.26882	5.10447	0.424741	0.0407858
D:\이수지\콩 잎(R3,R7)\2-DE정량\R3pel\2012.03.02.R3_pellet2반복.mel	c51374e3-99f7-4d40-a9b1-3a15bff9611c	53	1053	415	15	1.26882	9.30471	0.398195	0.0743465

## Sheet: Spot Report Rep_3
FileName (PEG-Supernatant)	Id	SpotID	X	Y	Intensity	Area	Vol	%Intensity	%Vol
D:\이수지\콩 잎(R3,R7)\2-DE정량\R3sup\20120227-3(R3 Sup).mel	3e1a06bf-1fc6-4676-ba41-67648057f7ea	1	796	474	119	5.25451	347.834	1.72289	0.973538
D:\이수지\콩 잎(R3,R7)\2-DE정량\R3sup\20120227-3(R3 Sup).mel	3e1a06bf-1fc6-4676-ba41-67648057f7ea	2	1482	700	39	3.77063	63.1417	0.564645	0.176725
D:\이수지\콩 잎(R3,R7)\2-DE정량\R3sup\20120227-3(R3 Sup).mel	3e1a06bf-1fc6-4676-ba41-67648057f7ea	3	1598	705	114	7.64879	286.033	1.6505	0.800566
D:\이수지\콩 잎(R3,R7)\2-DE정량\R3sup\20120227-3(R3 Sup).mel	3e1a06bf-1fc6-4676-ba41-67648057f7ea	4	1148	970	88	12.5162	633.205	1.27407	1.77225
D:\이수지\콩 잎(R3,R7)\2-DE정량\R3sup\20120227-3(R3 Sup).mel	3e1a06bf-1fc6-4676-ba41-67648057f7ea	5	1243	972	115	14.6094	1192.52	1.66498	3.33768
D:\이수지\콩 잎(R3,R7)\2-DE정량\R3sup\20120227-3(R3 Sup).mel	3e1a06bf-1fc6-4676-ba41-67648057f7ea	6	1359	975	128	18.5521	1682.59	1.85319	4.70933
D:\이수지\콩 잎(R3,R7)\2-DE정량\R3sup\20120227-3(R3 Sup).mel	3e1a06bf-1fc6-4676-ba41-67648057f7ea	7	1680	963	121	9.54844	674.855	1.75185	1.88882
D:\이수지\콩 잎(R3,R7)\2-DE정량\R3sup\20120227-3(R3 Sup).mel	3e1a06bf-1fc6-4676-ba41-67648057f7ea	8	2217	908	37	10.889	159.142	0.535688	0.445416
D:\이수지\콩 잎(R3,R7)\2-DE정량\R3sup\20120227-3(R3 Sup).mel	3e1a06bf-1fc6-4676-ba41-67648057f7ea	9	836	1169	93	5.99287	314.744	1.34646	0.880922
D:\이수지\콩 잎(R3,R7)\2-DE정량\R3sup\20120227-3(R3 Sup).mel	3e1a06bf-1fc6-4676-ba41-67648057f7ea	10	907	1166	96	20.6955	1404.07	1.38989	3.92978
D:\이수지\콩 잎(R3,R7)\2-DE정량\R3sup\20120227-3(R3 Sup).mel	3e1a06bf-1fc6-4676-ba41-67648057f7ea	11	990	1170	128	30.1077	3008.2	1.85319	8.41953
D:\이수지\콩 잎(R3,R7)\2-DE정량\R3sup\20120227-3(R3 Sup).mel	3e1a06bf-1fc6-4676-ba41-67648057f7ea	12	1094	1171	131	16.8173	1609.01	1.89663	4.5034
D:\이수지\콩 잎(R3,R7)\2-DE정량\R3sup\20120227-3(R3 Sup).mel	3e1a06bf-1fc6-4676-ba41-67648057f7ea	13	1207	1178	149	6.20075	457.262	2.15723	1.27981
D:\이수지\콩 잎(R3,R7)\2-DE정량\R3sup\20120227-3(R3 Sup).mel	3e1a06bf-1fc6-4676-ba41-67648057f7ea	14	424	1198	53	2.57349	58.318	0.767338	0.163224
D:\이수지\콩 잎(R3,R7)\2-DE정량\R3sup\20120227-3(R3 Sup).mel	3e1a06bf-1fc6-4676-ba41-67648057f7ea	15	486	1223	111	4.96777	194.024	1.60707	0.543045
D:\이수지\콩 잎(R3,R7)\2-DE정량\R3sup\20120227-3(R3 Sup).mel	3e1a06bf-1fc6-4676-ba41-67648057f7ea	16	434	1233	75	2.37994	87.5546	1.08585	0.245053
D:\이수지\콩 잎(R3,R7)\2-DE정량\R3sup\20120227-3(R3 Sup).mel	3e1a06bf-1fc6-4676-ba41-67648057f7ea	17	424	1252	94	3.26167	128.671	1.36094	0.360132
D:\이수지\콩 잎(R3,R7)\2-DE정량\R3sup\20120227-3(R3 Sup).mel	3e1a06bf-1fc6-4676-ba41-67648057f7ea	18	654	1469	121	14.9105	1275.6	1.75185	3.57022
D:\이수지\콩 잎(R3,R7)\2-DE정량\R3sup\20120227-3(R3 Sup).mel	3e1a06bf-1fc6-4676-ba41-67648057f7ea	19	1051	1296	97	5.69896	225.826	1.40437	0.632056
D:\이수지\콩 잎(R3,R7)\2-DE정량\R3sup\20120227-3(R3 Sup).mel	3e1a06bf-1fc6-4676-ba41-67648057f7ea	20	1111	1308	114	5.31903	273.115	1.6505	0.764409
D:\이수지\콩 잎(R3,R7)\2-DE정량\R3sup\20120227-3(R3 Sup).mel	3e1a06bf-1fc6-4676-ba41-67648057f7ea	21	1280	1474	169	15.8711	2120.87	2.44679	5.936
D:\이수지\콩 잎(R3,R7)\2-DE정량\R3sup\20120227-3(R3 Sup).mel	3e1a06bf-1fc6-4676-ba41-67648057f7ea	22	1402	1442	139	5.69179	362.006	2.01245	1.0132
D:\이수지\콩 잎(R3,R7)\2-DE정량\R3sup\20120227-3(R3 Sup).mel	3e1a06bf-1fc6-4676-ba41-67648057f7ea	23	1933	1379	168	13.3908	1282.26	2.43232	3.58886
D:\이수지\콩 잎(R3,R7)\2-DE정량\R3sup\20120227-3(R3 Sup).mel	3e1a06bf-1fc6-4676-ba41-67648057f7ea	24	817	1589	150	7.9642	630.219	2.17171	1.76389
D:\이수지\콩 잎(R3,R7)\2-DE정량\R3sup\20120227-3(R3 Sup).mel	3e1a06bf-1fc6-4676-ba41-67648057f7ea	25	846	1591	131	6.65237	545.314	1.89663	1.52626
D:\이수지\콩 잎(R3,R7)\2-DE정량\R3sup\20120227-3(R3 Sup).mel	3e1a06bf-1fc6-4676-ba41-67648057f7ea	26	1066	1467	129	14.2438	1092.59	1.86767	3.05801
D:\이수지\콩 잎(R3,R7)\2-DE정량\R3sup\20120227-3(R3 Sup).mel	3e1a06bf-1fc6-4676-ba41-67648057f7ea	27	346	1912	150	17.2976	1825.75	2.17171	5.11002
D:\이수지\콩 잎(R3,R7)\2-DE정량\R3sup\20120227-3(R3 Sup).mel	3e1a06bf-1fc6-4676-ba41-67648057f7ea	28	429	1932	162	20.4087	2143.75	2.34545	6.00004
D:\이수지\콩 잎(R3,R7)\2-DE정량\R3sup\20120227-3(R3 Sup).mel	3e1a06bf-1fc6-4676-ba41-67648057f7ea	29	809	1844	69	4.48748	121.406	0.998987	0.339799
D:\이수지\콩 잎(R3,R7)\2-DE정량\R3sup\20120227-3(R3 Sup).mel	3e1a06bf-1fc6-4676-ba41-67648057f7ea	30	796	1991	155	16.3729	1437.26	2.2441	4.02267
D:\이수지\콩 잎(R3,R7)\2-DE정량\R3sup\20120227-3(R3 Sup).mel	3e1a06bf-1fc6-4676-ba41-67648057f7ea	31	947	1884	160	8.08607	604.683	2.31649	1.69242
D:\이수지\콩 잎(R3,R7)\2-DE정량\R3sup\20120227-3(R3 Sup).mel	3e1a06bf-1fc6-4676-ba41-67648057f7ea	32	1308	1881	172	12.1434	1378.96	2.49023	3.85951
D:\이수지\콩 잎(R3,R7)\2-DE정량\R3sup\20120227-3(R3 Sup).mel	3e1a06bf-1fc6-4676-ba41-67648057f7ea	33	1655	1720	60	6.07172	135.195	0.868684	0.378391
D:\이수지\콩 잎(R3,R7)\2-DE정량\R3sup\20120227-3(R3 Sup).mel	3e1a06bf-1fc6-4676-ba41-67648057f7ea	34	1888	1751	135	10.0861	597.602	1.95454	1.6726
D:\이수지\콩 잎(R3,R7)\2-DE정량\R3sup\20120227-3(R3 Sup).mel	3e1a06bf-1fc6-4676-ba41-67648057f7ea	35	1112	2116	77	7.6703	242.543	1.11481	0.678844
D:\이수지\콩 잎(R3,R7)\2-DE정량\R3sup\20120227-3(R3 Sup).mel	3e1a06bf-1fc6-4676-ba41-67648057f7ea	36	2224	2011	67	6.83158	199.415	0.97003	0.558133
D:\이수지\콩 잎(R3,R7)\2-DE정량\R3sup\20120227-3(R3 Sup).mel	3e1a06bf-1fc6-4676-ba41-67648057f7ea	37	1029	568	16	2.98926	18.0299	0.231649	0.0504631
D:\이수지\콩 잎(R3,R7)\2-DE정량\R3sup\20120227-3(R3 Sup).mel	3e1a06bf-1fc6-4676-ba41-67648057f7ea	38	1305	444	19	2.98926	23.6391	0.275083	0.0661624
D:\이수지\콩 잎(R3,R7)\2-DE정량\R3sup\20120227-3(R3 Sup).mel	3e1a06bf-1fc6-4676-ba41-67648057f7ea	39	1385	476	15	2.98926	17.2047	0.217171	0.0481535
D:\이수지\콩 잎(R3,R7)\2-DE정량\R3sup\20120227-3(R3 Sup).mel	3e1a06bf-1fc6-4676-ba41-67648057f7ea	40	1589	344	20	2.98926	26.6476	0.289561	0.0745827
D:\이수지\콩 잎(R3,R7)\2-DE정량\R3sup\20120227-3(R3 Sup).mel	3e1a06bf-1fc6-4676-ba41-67648057f7ea	41	2067	426	46	1.58424	5.47351	0.665991	0.0153196
D:\이수지\콩 잎(R3,R7)\2-DE정량\R3sup\20120227-3(R3 Sup).mel	3e1a06bf-1fc6-4676-ba41-67648057f7ea	42	2127	423	4	1.58424	2.60433	0.0579123	0.00728915
D:\이수지\콩 잎(R3,R7)\2-DE정량\R3sup\20120227-3(R3 Sup).mel	3e1a06bf-1fc6-4676-ba41-67648057f7ea	43	2187	459	6	1.58424	2.53634	0.0868684	0.00709886
D:\이수지\콩 잎(R3,R7)\2-DE정량\R3sup\20120227-3(R3 Sup).mel	3e1a06bf-1fc6-4676-ba41-67648057f7ea	44	1693	640	9	1.58424	7.77518	0.130303	0.0217616
D:\이수지\콩 잎(R3,R7)\2-DE정량\R3sup\20120227-3(R3 Sup).mel	3e1a06bf-1fc6-4676-ba41-67648057f7ea	45	1616	762	21	1.58424	6.47021	0.304039	0.0181092
D:\이수지\콩 잎(R3,R7)\2-DE정량\R3sup\20120227-3(R3 Sup).mel	3e1a06bf-1fc6-4676-ba41-67648057f7ea	46	1664	794	20	1.58424	16.9419	0.289561	0.0474181
D:\이수지\콩 잎(R3,R7)\2-DE정량\R3sup\20120227-3(R3 Sup).mel	3e1a06bf-1fc6-4676-ba41-67648057f7ea	47	1722	792	35	1.58424	32.2997	0.506732	0.0904021
D:\이수지\콩 잎(R3,R7)\2-DE정량\R3sup\20120227-3(R3 Sup).mel	3e1a06bf-1fc6-4676-ba41-67648057f7ea	48	2179	683	8	1.58424	4.49601	0.115825	0.0125837
D:\이수지\콩 잎(R3,R7)\2-DE정량\R3sup\20120227-3(R3 Sup).mel	3e1a06bf-1fc6-4676-ba41-67648057f7ea	49	2532	805	13	1.58424	11.9466	0.188215	0.0334368
D:\이수지\콩 잎(R3,R7)\2-DE정량\R3sup\20120227-3(R3 Sup).mel	3e1a06bf-1fc6-4676-ba41-67648057f7ea	50	2664	809	22	1.58424	17.1734	0.318517	0.048066
D:\이수지\콩 잎(R3,R7)\2-DE정량\R3sup\20120227-3(R3 Sup).mel	3e1a06bf-1fc6-4676-ba41-67648057f7ea	51	1384	847	42	1.58424	36.4879	0.608079	0.102124
D:\이수지\콩 잎(R3,R7)\2-DE정량\R3sup\20120227-3(R3 Sup).mel	3e1a06bf-1fc6-4676-ba41-67648057f7ea	52	1416	1034	89	1.58424	90.222	1.28855	0.252518
D:\이수지\콩 잎(R3,R7)\2-DE정량\R3sup\20120227-3(R3 Sup).mel	3e1a06bf-1fc6-4676-ba41-67648057f7ea	53	1437	1027	87	1.58424	94.5286	1.25959	0.264572
D:\이수지\콩 잎(R3,R7)\2-DE정량\R3sup\20120227-3(R3 Sup).mel	3e1a06bf-1fc6-4676-ba41-67648057f7ea	54	1902	940	22	1.58424	16.9761	0.318517	0.0475135
D:\이수지\콩 잎(R3,R7)\2-DE정량\R3sup\20120227-3(R3 Sup).mel	3e1a06bf-1fc6-4676-ba41-67648057f7ea	55	1903	962	24	1.58424	26.32	0.347474	0.0736658
D:\이수지\콩 잎(R3,R7)\2-DE정량\R3sup\20120227-3(R3 Sup).mel	3e1a06bf-1fc6-4676-ba41-67648057f7ea	56	2136	886	10	1.58424	6.34429	0.144781	0.0177567
D:\이수지\콩 잎(R3,R7)\2-DE정량\R3sup\20120227-3(R3 Sup).mel	3e1a06bf-1fc6-4676-ba41-67648057f7ea	57	2135	1022	85	5.83516	191.591	1.23064	0.536237
D:\이수지\콩 잎(R3,R7)\2-DE정량\R3sup\20120227-3(R3 Sup).mel	3e1a06bf-1fc6-4676-ba41-67648057f7ea	58	1578	1148	18	1.58424	13.8294	0.260605	0.0387065
D:\이수지\콩 잎(R3,R7)\2-DE정량\R3sup\20120227-3(R3 Sup).mel	3e1a06bf-1fc6-4676-ba41-67648057f7ea	59	1645	1125	69	4.58784	107.839	0.998987	0.301827
D:\이수지\콩 잎(R3,R7)\2-DE정량\R3sup\20120227-3(R3 Sup).mel	3e1a06bf-1fc6-4676-ba41-67648057f7ea	60	1739	1148	18	1.58424	10.6078	0.260605	0.0296898
D:\이수지\콩 잎(R3,R7)\2-DE정량\R3sup\20120227-3(R3 Sup).mel	3e1a06bf-1fc6-4676-ba41-67648057f7ea	61	453	1162	82	6.17208	233.75	1.1872	0.654231
D:\이수지\콩 잎(R3,R7)\2-DE정량\R3sup\20120227-3(R3 Sup).mel	3e1a06bf-1fc6-4676-ba41-67648057f7ea	62	229	1398	20	1.58424	21.4308	0.289561	0.0599818
D:\이수지\콩 잎(R3,R7)\2-DE정량\R3sup\20120227-3(R3 Sup).mel	3e1a06bf-1fc6-4676-ba41-67648057f7ea	63	257	1443	18	1.58424	14.7694	0.260605	0.0413375
D:\이수지\콩 잎(R3,R7)\2-DE정량\R3sup\20120227-3(R3 Sup).mel	3e1a06bf-1fc6-4676-ba41-67648057f7ea	64	332	1464	46	7.09682	140.787	0.665991	0.394043
D:\이수지\콩 잎(R3,R7)\2-DE정량\R3sup\20120227-3(R3 Sup).mel	3e1a06bf-1fc6-4676-ba41-67648057f7ea	65	524	1294	5	1.58424	3.31898	0.0723903	0.00928935
D:\이수지\콩 잎(R3,R7)\2-DE정량\R3sup\20120227-3(R3 Sup).mel	3e1a06bf-1fc6-4676-ba41-67648057f7ea	66	564	1283	8	1.58424	4.34364	0.115825	0.0121572
D:\이수지\콩 잎(R3,R7)\2-DE정량\R3sup\20120227-3(R3 Sup).mel	3e1a06bf-1fc6-4676-ba41-67648057f7ea	67	620	1414	16	1.58424	8.22614	0.231649	0.0230238
D:\이수지\콩 잎(R3,R7)\2-DE정량\R3sup\20120227-3(R3 Sup).mel	3e1a06bf-1fc6-4676-ba41-67648057f7ea	68	955	1327	8	1.58424	6.13707	0.115825	0.0171768
D:\이수지\콩 잎(R3,R7)\2-DE정량\R3sup\20120227-3(R3 Sup).mel	3e1a06bf-1fc6-4676-ba41-67648057f7ea	69	907	1463	78	13.8065	526.213	1.12929	1.4728
D:\이수지\콩 잎(R3,R7)\2-DE정량\R3sup\20120227-3(R3 Sup).mel	3e1a06bf-1fc6-4676-ba41-67648057f7ea	70	1187	1355	96	4.15056	146.859	1.38989	0.411038
D:\이수지\콩 잎(R3,R7)\2-DE정량\R3sup\20120227-3(R3 Sup).mel	3e1a06bf-1fc6-4676-ba41-67648057f7ea	71	1304	1349	24	1.58424	20.0019	0.347474	0.0559825
D:\이수지\콩 잎(R3,R7)\2-DE정량\R3sup\20120227-3(R3 Sup).mel	3e1a06bf-1fc6-4676-ba41-67648057f7ea	72	1344	1341	32	1.58424	23.9724	0.463298	0.0670953
D:\이수지\콩 잎(R3,R7)\2-DE정량\R3sup\20120227-3(R3 Sup).mel	3e1a06bf-1fc6-4676-ba41-67648057f7ea	73	1576	1318	11	1.58424	7.83535	0.159259	0.02193
D:\이수지\콩 잎(R3,R7)\2-DE정량\R3sup\20120227-3(R3 Sup).mel	3e1a06bf-1fc6-4676-ba41-67648057f7ea	74	1734	1283	75	10.7671	354.776	1.08585	0.992967
D:\이수지\콩 잎(R3,R7)\2-DE정량\R3sup\20120227-3(R3 Sup).mel	3e1a06bf-1fc6-4676-ba41-67648057f7ea	75	1789	1274	38	7.99288	134.042	0.550166	0.375165
D:\이수지\콩 잎(R3,R7)\2-DE정량\R3sup\20120227-3(R3 Sup).mel	3e1a06bf-1fc6-4676-ba41-67648057f7ea	76	1962	1282	155	11.3764	925.542	2.2441	2.59046
D:\이수지\콩 잎(R3,R7)\2-DE정량\R3sup\20120227-3(R3 Sup).mel	3e1a06bf-1fc6-4676-ba41-67648057f7ea	77	2040	1280	121	7.34054	429.87	1.75185	1.20315
D:\이수지\콩 잎(R3,R7)\2-DE정량\R3sup\20120227-3(R3 Sup).mel	3e1a06bf-1fc6-4676-ba41-67648057f7ea	78	2378	1276	113	5.81365	231.178	1.63602	0.647033
D:\이수지\콩 잎(R3,R7)\2-DE정량\R3sup\20120227-3(R3 Sup).mel	3e1a06bf-1fc6-4676-ba41-67648057f7ea	79	1394	1406	78	4.95343	157.462	1.12929	0.440713
D:\이수지\콩 잎(R3,R7)\2-DE정량\R3sup\20120227-3(R3 Sup).mel	3e1a06bf-1fc6-4676-ba41-67648057f7ea	80	2247	1398	36	1.58424	33.6003	0.52121	0.0940423
D:\이수지\콩 잎(R3,R7)\2-DE정량\R3sup\20120227-3(R3 Sup).mel	3e1a06bf-1fc6-4676-ba41-67648057f7ea	81	2319	1413	80	4.38712	123.533	1.15825	0.345752
D:\이수지\콩 잎(R3,R7)\2-DE정량\R3sup\20120227-3(R3 Sup).mel	3e1a06bf-1fc6-4676-ba41-67648057f7ea	82	2375	1444	44	2.19356	49.4666	0.637035	0.13845
D:\이수지\콩 잎(R3,R7)\2-DE정량\R3sup\20120227-3(R3 Sup).mel	3e1a06bf-1fc6-4676-ba41-67648057f7ea	83	474	1694	36	1.58424	26.8885	0.52121	0.0752569
D:\이수지\콩 잎(R3,R7)\2-DE정량\R3sup\20120227-3(R3 Sup).mel	3e1a06bf-1fc6-4676-ba41-67648057f7ea	84	371	1704	8	1.58424	4.59061	0.115825	0.0128484
D:\이수지\콩 잎(R3,R7)\2-DE정량\R3sup\20120227-3(R3 Sup).mel	3e1a06bf-1fc6-4676-ba41-67648057f7ea	85	1198	1737	95	12.9965	375.024	1.37542	1.04964
D:\이수지\콩 잎(R3,R7)\2-DE정량\R3sup\20120227-3(R3 Sup).mel	3e1a06bf-1fc6-4676-ba41-67648057f7ea	86	1428	1662	25	1.58424	19.5534	0.361952	0.0547272
D:\이수지\콩 잎(R3,R7)\2-DE정량\R3sup\20120227-3(R3 Sup).mel	3e1a06bf-1fc6-4676-ba41-67648057f7ea	87	1452	1785	109	7.39789	84.6255	1.57811	0.236855
D:\이수지\콩 잎(R3,R7)\2-DE정량\R3sup\20120227-3(R3 Sup).mel	3e1a06bf-1fc6-4676-ba41-67648057f7ea	88	1553	1806	157	8.02155	595.763	2.27306	1.66745
D:\이수지\콩 잎(R3,R7)\2-DE정량\R3sup\20120227-3(R3 Sup).mel	3e1a06bf-1fc6-4676-ba41-67648057f7ea	89	1748	1663	45	4.22225	51.8246	0.651513	0.145049
D:\이수지\콩 잎(R3,R7)\2-DE정량\R3sup\20120227-3(R3 Sup).mel	3e1a06bf-1fc6-4676-ba41-67648057f7ea	90	2311	1561	34	3.42654	41.686	0.492254	0.116673
D:\이수지\콩 잎(R3,R7)\2-DE정량\R3sup\20120227-3(R3 Sup).mel	3e1a06bf-1fc6-4676-ba41-67648057f7ea	91	306	2025	41	9.24737	177.02	0.593601	0.495453
D:\이수지\콩 잎(R3,R7)\2-DE정량\R3sup\20120227-3(R3 Sup).mel	3e1a06bf-1fc6-4676-ba41-67648057f7ea	92	495	2052	61	7.08965	182.056	0.883162	0.509549
D:\이수지\콩 잎(R3,R7)\2-DE정량\R3sup\20120227-3(R3 Sup).mel	3e1a06bf-1fc6-4676-ba41-67648057f7ea	93	603	1964	20	12.4732	110.025	0.289561	0.307945
D:\이수지\콩 잎(R3,R7)\2-DE정량\R3sup\20120227-3(R3 Sup).mel	3e1a06bf-1fc6-4676-ba41-67648057f7ea	94	748	1948	9	1.58424	7.47473	0.130303	0.0209207
D:\이수지\콩 잎(R3,R7)\2-DE정량\R3sup\20120227-3(R3 Sup).mel	3e1a06bf-1fc6-4676-ba41-67648057f7ea	95	886	2008	81	12.251	330.949	1.17272	0.926279
D:\이수지\콩 잎(R3,R7)\2-DE정량\R3sup\20120227-3(R3 Sup).mel	3e1a06bf-1fc6-4676-ba41-67648057f7ea	96	883	2106	8	1.58424	7.2629	0.115825	0.0203278
D:\이수지\콩 잎(R3,R7)\2-DE정량\R3sup\20120227-3(R3 Sup).mel	3e1a06bf-1fc6-4676-ba41-67648057f7ea	97	1108	2071	121	9.70615	502.442	1.75185	1.40626
D:\이수지\콩 잎(R3,R7)\2-DE정량\R3sup\20120227-3(R3 Sup).mel	3e1a06bf-1fc6-4676-ba41-67648057f7ea	98	1883	1846	11	1.58424	8.34606	0.159259	0.0233594
D:\이수지\콩 잎(R3,R7)\2-DE정량\R3sup\20120227-3(R3 Sup).mel	3e1a06bf-1fc6-4676-ba41-67648057f7ea	99	2191	1760	25	1.58424	20.4577	0.361952	0.057258
D:\이수지\콩 잎(R3,R7)\2-DE정량\R3sup\20120227-3(R3 Sup).mel	3e1a06bf-1fc6-4676-ba41-67648057f7ea	100	2624	1870	3	1.58424	2.25609	0.0434342	0.00631447
FileName (PEG-Pellet)	Id	SpotID	X	Y	Intensity	Area	Vol	%Intensity	%Vol
D:\이수지\콩 잎(R3,R7)\2-DE정량\R3pel\2012.03.02.R3_pellet3반복.mel	7d12ffed-544b-45bf-b05c-fddfd47670b7	1	809	665	81	2.21507	86.7556	3.64209	0.65854
D:\이수지\콩 잎(R3,R7)\2-DE정량\R3pel\2012.03.02.R3_pellet3반복.mel	7d12ffed-544b-45bf-b05c-fddfd47670b7	2	1121	927	107	4.77422	428.409	4.81115	3.25194
D:\이수지\콩 잎(R3,R7)\2-DE정량\R3pel\2012.03.02.R3_pellet3반복.mel	7d12ffed-544b-45bf-b05c-fddfd47670b7	3	418	1182	138	6.30111	571.442	6.20504	4.33767
D:\이수지\콩 잎(R3,R7)\2-DE정량\R3pel\2012.03.02.R3_pellet3반복.mel	7d12ffed-544b-45bf-b05c-fddfd47670b7	4	553	1094	142	5.86383	442.371	6.38489	3.35793
D:\이수지\콩 잎(R3,R7)\2-DE정량\R3pel\2012.03.02.R3_pellet3반복.mel	7d12ffed-544b-45bf-b05c-fddfd47670b7	5	976	1123	138	6.25093	517.414	6.20504	3.92756
D:\이수지\콩 잎(R3,R7)\2-DE정량\R3pel\2012.03.02.R3_pellet3반복.mel	7d12ffed-544b-45bf-b05c-fddfd47670b7	6	1013	1118	141	5.46957	432.72	6.33993	3.28467
D:\이수지\콩 잎(R3,R7)\2-DE정량\R3pel\2012.03.02.R3_pellet3반복.mel	7d12ffed-544b-45bf-b05c-fddfd47670b7	7	1108	1124	142	7.60578	654.011	6.38489	4.96443
D:\이수지\콩 잎(R3,R7)\2-DE정량\R3pel\2012.03.02.R3_pellet3반복.mel	7d12ffed-544b-45bf-b05c-fddfd47670b7	8	1599	1027	136	6.18642	425.269	6.11511	3.22811
D:\이수지\콩 잎(R3,R7)\2-DE정량\R3pel\2012.03.02.R3_pellet3반복.mel	7d12ffed-544b-45bf-b05c-fddfd47670b7	9	1810	1014	123	4.45164	315.068	5.53058	2.3916
D:\이수지\콩 잎(R3,R7)\2-DE정량\R3pel\2012.03.02.R3_pellet3반복.mel	7d12ffed-544b-45bf-b05c-fddfd47670b7	10	631	1296	139	4.04303	321.342	6.25	2.43923
D:\이수지\콩 잎(R3,R7)\2-DE정량\R3pel\2012.03.02.R3_pellet3반복.mel	7d12ffed-544b-45bf-b05c-fddfd47670b7	11	503	1425	162	9.56278	1079.08	7.28417	8.19102
D:\이수지\콩 잎(R3,R7)\2-DE정량\R3pel\2012.03.02.R3_pellet3반복.mel	7d12ffed-544b-45bf-b05c-fddfd47670b7	12	602	1417	158	7.87818	782.202	7.10432	5.9375
D:\이수지\콩 잎(R3,R7)\2-DE정량\R3pel\2012.03.02.R3_pellet3반복.mel	7d12ffed-544b-45bf-b05c-fddfd47670b7	13	739	1484	180	10.0574	1357.02	8.09352	10.3008
D:\이수지\콩 잎(R3,R7)\2-DE정량\R3pel\2012.03.02.R3_pellet3반복.mel	7d12ffed-544b-45bf-b05c-fddfd47670b7	14	1085	1297	99	2.63801	131.67	4.45144	0.999474
D:\이수지\콩 잎(R3,R7)\2-DE정량\R3pel\2012.03.02.R3_pellet3반복.mel	7d12ffed-544b-45bf-b05c-fddfd47670b7	15	1076	1432	104	3.73479	199.423	4.67626	1.51377
D:\이수지\콩 잎(R3,R7)\2-DE정량\R3pel\2012.03.02.R3_pellet3반복.mel	7d12ffed-544b-45bf-b05c-fddfd47670b7	16	2183	1407	145	5.06813	357.49	6.51978	2.71362
D:\이수지\콩 잎(R3,R7)\2-DE정량\R3pel\2012.03.02.R3_pellet3반복.mel	7d12ffed-544b-45bf-b05c-fddfd47670b7	17	707	1812	89	10.6524	406.37	4.0018	3.08465
D:\이수지\콩 잎(R3,R7)\2-DE정량\R3pel\2012.03.02.R3_pellet3반복.mel	7d12ffed-544b-45bf-b05c-fddfd47670b7	18	823	419	18	1.26882	11.2645	1.3626	0.085506
D:\이수지\콩 잎(R3,R7)\2-DE정량\R3pel\2012.03.02.R3_pellet3반복.mel	7d12ffed-544b-45bf-b05c-fddfd47670b7	19	886	434	29	1.26882	18.3259	2.19531	0.139107
D:\이수지\콩 잎(R3,R7)\2-DE정량\R3pel\2012.03.02.R3_pellet3반복.mel	7d12ffed-544b-45bf-b05c-fddfd47670b7	20	1023	397	13	1.26882	6.97124	0.984103	0.0529169
D:\이수지\콩 잎(R3,R7)\2-DE정량\R3pel\2012.03.02.R3_pellet3반복.mel	7d12ffed-544b-45bf-b05c-fddfd47670b7	21	1693	350	9	1.26882	4.70859	0.681302	0.0357417
D:\이수지\콩 잎(R3,R7)\2-DE정량\R3pel\2012.03.02.R3_pellet3반복.mel	7d12ffed-544b-45bf-b05c-fddfd47670b7	22	1780	350	24	1.26882	13.3154	1.81681	0.101074
D:\이수지\콩 잎(R3,R7)\2-DE정량\R3pel\2012.03.02.R3_pellet3반복.mel	7d12ffed-544b-45bf-b05c-fddfd47670b7	23	1875	355	66	6.86026	143.505	4.99621	1.08931
D:\이수지\콩 잎(R3,R7)\2-DE정량\R3pel\2012.03.02.R3_pellet3반복.mel	7d12ffed-544b-45bf-b05c-fddfd47670b7	24	2273	560	25	1.26882	15.3196	1.89251	0.116287
D:\이수지\콩 잎(R3,R7)\2-DE정량\R3pel\2012.03.02.R3_pellet3반복.mel	7d12ffed-544b-45bf-b05c-fddfd47670b7	25	2493	600	39	1.26882	9.46181	2.95231	0.0718222
D:\이수지\콩 잎(R3,R7)\2-DE정량\R3pel\2012.03.02.R3_pellet3반복.mel	7d12ffed-544b-45bf-b05c-fddfd47670b7	26	2325	662	22	1.26882	4.39042	1.66541	0.0333266
D:\이수지\콩 잎(R3,R7)\2-DE정량\R3pel\2012.03.02.R3_pellet3반복.mel	7d12ffed-544b-45bf-b05c-fddfd47670b7	27	315	962	90	10.5162	315.104	6.81302	2.39187
D:\이수지\콩 잎(R3,R7)\2-DE정량\R3pel\2012.03.02.R3_pellet3반복.mel	7d12ffed-544b-45bf-b05c-fddfd47670b7	28	376	975	74	17.3764	267.714	5.60182	2.03215
D:\이수지\콩 잎(R3,R7)\2-DE정량\R3pel\2012.03.02.R3_pellet3반복.mel	7d12ffed-544b-45bf-b05c-fddfd47670b7	29	1157	864	14	1.26882	9.62068	1.0598	0.0730281
D:\이수지\콩 잎(R3,R7)\2-DE정량\R3pel\2012.03.02.R3_pellet3반복.mel	7d12ffed-544b-45bf-b05c-fddfd47670b7	30	1176	856	18	1.26882	10.2299	1.3626	0.0776526
D:\이수지\콩 잎(R3,R7)\2-DE정량\R3pel\2012.03.02.R3_pellet3반복.mel	7d12ffed-544b-45bf-b05c-fddfd47670b7	31	1522	802	20	1.26882	12.188	1.514	0.092516
D:\이수지\콩 잎(R3,R7)\2-DE정량\R3pel\2012.03.02.R3_pellet3반복.mel	7d12ffed-544b-45bf-b05c-fddfd47670b7	32	1809	914	71	8.27962	273.78	5.37472	2.07819
D:\이수지\콩 잎(R3,R7)\2-DE정량\R3pel\2012.03.02.R3_pellet3반복.mel	7d12ffed-544b-45bf-b05c-fddfd47670b7	33	2379	917	62	7.58427	146.95	4.69341	1.11546
D:\이수지\콩 잎(R3,R7)\2-DE정량\R3pel\2012.03.02.R3_pellet3반복.mel	7d12ffed-544b-45bf-b05c-fddfd47670b7	34	500	1215	8	1.26882	5.18344	0.605602	0.0393462
D:\이수지\콩 잎(R3,R7)\2-DE정량\R3pel\2012.03.02.R3_pellet3반복.mel	7d12ffed-544b-45bf-b05c-fddfd47670b7	35	1207	1268	35	1.26882	23.1361	2.64951	0.17562
D:\이수지\콩 잎(R3,R7)\2-DE정량\R3pel\2012.03.02.R3_pellet3반복.mel	7d12ffed-544b-45bf-b05c-fddfd47670b7	36	1425	1318	66	1.26882	35.4473	4.99621	0.269071
D:\이수지\콩 잎(R3,R7)\2-DE정량\R3pel\2012.03.02.R3_pellet3반복.mel	7d12ffed-544b-45bf-b05c-fddfd47670b7	37	1701	1251	51	1.26882	31.872	3.86071	0.241932
D:\이수지\콩 잎(R3,R7)\2-DE정량\R3pel\2012.03.02.R3_pellet3반복.mel	7d12ffed-544b-45bf-b05c-fddfd47670b7	38	1826	1227	27	1.26882	11.784	2.04391	0.0894494
D:\이수지\콩 잎(R3,R7)\2-DE정량\R3pel\2012.03.02.R3_pellet3반복.mel	7d12ffed-544b-45bf-b05c-fddfd47670b7	39	1886	1223	11	1.26882	6.56289	0.832703	0.0498172
D:\이수지\콩 잎(R3,R7)\2-DE정량\R3pel\2012.03.02.R3_pellet3반복.mel	7d12ffed-544b-45bf-b05c-fddfd47670b7	40	2061	1233	113	11.9284	419.643	8.55413	3.1854
D:\이수지\콩 잎(R3,R7)\2-DE정량\R3pel\2012.03.02.R3_pellet3반복.mel	7d12ffed-544b-45bf-b05c-fddfd47670b7	41	2149	1232	29	1.26882	21.4178	2.19531	0.162577
D:\이수지\콩 잎(R3,R7)\2-DE정량\R3pel\2012.03.02.R3_pellet3반복.mel	7d12ffed-544b-45bf-b05c-fddfd47670b7	42	2306	1245	192	42.3443	2537.32	14.5344	19.2602
D:\이수지\콩 잎(R3,R7)\2-DE정량\R3pel\2012.03.02.R3_pellet3반복.mel	7d12ffed-544b-45bf-b05c-fddfd47670b7	43	2499	1229	18	1.26882	10.661	1.3626	0.0809249
D:\이수지\콩 잎(R3,R7)\2-DE정량\R3pel\2012.03.02.R3_pellet3반복.mel	7d12ffed-544b-45bf-b05c-fddfd47670b7	44	1291	1500	7	1.26882	4.32721	0.529902	0.0328468
D:\이수지\콩 잎(R3,R7)\2-DE정량\R3pel\2012.03.02.R3_pellet3반복.mel	7d12ffed-544b-45bf-b05c-fddfd47670b7	45	527	1917	6	1.26882	3.45845	0.454201	0.0262522
D:\이수지\콩 잎(R3,R7)\2-DE정량\R3pel\2012.03.02.R3_pellet3반복.mel	7d12ffed-544b-45bf-b05c-fddfd47670b7	46	1132	1707	16	1.26882	10.3452	1.2112	0.0785278
D:\이수지\콩 잎(R3,R7)\2-DE정량\R3pel\2012.03.02.R3_pellet3반복.mel	7d12ffed-544b-45bf-b05c-fddfd47670b7	47	1204	1614	25	1.26882	8.12048	1.89251	0.0616405
D:\이수지\콩 잎(R3,R7)\2-DE정량\R3pel\2012.03.02.R3_pellet3반복.mel	7d12ffed-544b-45bf-b05c-fddfd47670b7	48	1234	1879	76	8.91045	243.715	5.75322	1.84998
D:\이수지\콩 잎(R3,R7)\2-DE정량\R3pel\2012.03.02.R3_pellet3반복.mel	7d12ffed-544b-45bf-b05c-fddfd47670b7	49	1911	1641	9	1.26882	3.13787	0.681302	0.0238188
D:\이수지\콩 잎(R3,R7)\2-DE정량\R3pel\2012.03.02.R3_pellet3반복.mel	7d12ffed-544b-45bf-b05c-fddfd47670b7	50	2282	1848	9	1.26882	4.31112	0.681302	0.0327246
D:\이수지\콩 잎(R3,R7)\2-DE정량\R3pel\2012.03.02.R3_pellet3반복.mel	7d12ffed-544b-45bf-b05c-fddfd47670b7	51	2342	1759	12	1.26882	3.0047	0.908403	0.0228079
D:\이수지\콩 잎(R3,R7)\2-DE정량\R3pel\2012.03.02.R3_pellet3반복.mel	7d12ffed-544b-45bf-b05c-fddfd47670b7	52	2473	1782	16	1.26882	4.42962	1.2112	0.0336241
D:\이수지\콩 잎(R3,R7)\2-DE정량\R3pel\2012.03.02.R3_pellet3반복.mel	7d12ffed-544b-45bf-b05c-fddfd47670b7	53	1046	407	27	1.26882	15.1521	2.00297	0.115016
