# Supplementary material for: Proteome data associated with the leaf senescence in Glycine max
Source: Data Brief. 2016 Aug 28;9:90–5. doi: 10.1016/j.dib.2016.08.045 (PMC5013252; doi:10.1016/j.dib.2016.08.045)
Supplement: Supplementary file 1 — Supplementary material [file mmc1.zip › Supplementary Table 2.xlsx]

## Sheet: Spot Report Rep_1
Supplementary Table 2. Results of 2-DE gel analysis of PEG-supernatant and pellet fraction proteins of R7 leaves using ImageMaster2DPlatinum software
FileName (PEG-Supernatant)	Id	SpotID	X	Y	Intensity	Area	Vol	%Intensity	%Vol
D:\이수지\콩 잎(R3,R7)\2-DE정량\R7sup\20120227-4(R7 Sup).mel	83071780-73fa-4ab0-a077-b697bc16d90a	1	754	440	36	1.98567	35.2276	0.367985	0.0717926
D:\이수지\콩 잎(R3,R7)\2-DE정량\R7sup\20120227-4(R7 Sup).mel	83071780-73fa-4ab0-a077-b697bc16d90a	2	1555	639	31	1.98567	33.6701	0.316876	0.0686185
D:\이수지\콩 잎(R3,R7)\2-DE정량\R7sup\20120227-4(R7 Sup).mel	83071780-73fa-4ab0-a077-b697bc16d90a	3	1639	638	47	1.98567	46.1126	0.480425	0.0939758
D:\이수지\콩 잎(R3,R7)\2-DE정량\R7sup\20120227-4(R7 Sup).mel	83071780-73fa-4ab0-a077-b697bc16d90a	4	1151	945	22	1.98567	21.7395	0.22488	0.0443042
D:\이수지\콩 잎(R3,R7)\2-DE정량\R7sup\20120227-4(R7 Sup).mel	83071780-73fa-4ab0-a077-b697bc16d90a	5	1254	952	65	8.27245	288.051	0.664418	0.587037
D:\이수지\콩 잎(R3,R7)\2-DE정량\R7sup\20120227-4(R7 Sup).mel	83071780-73fa-4ab0-a077-b697bc16d90a	6	1372	961	56	9.53411	271.403	0.572422	0.553109
D:\이수지\콩 잎(R3,R7)\2-DE정량\R7sup\20120227-4(R7 Sup).mel	83071780-73fa-4ab0-a077-b697bc16d90a	7	1697	956	53	1.98567	65.5057	0.541756	0.133498
D:\이수지\콩 잎(R3,R7)\2-DE정량\R7sup\20120227-4(R7 Sup).mel	83071780-73fa-4ab0-a077-b697bc16d90a	8	2251	902	17	1.98567	15.4126	0.173771	0.0314104
D:\이수지\콩 잎(R3,R7)\2-DE정량\R7sup\20120227-4(R7 Sup).mel	83071780-73fa-4ab0-a077-b697bc16d90a	9	777	1183	122	10.3513	507.675	1.24706	1.03462
D:\이수지\콩 잎(R3,R7)\2-DE정량\R7sup\20120227-4(R7 Sup).mel	83071780-73fa-4ab0-a077-b697bc16d90a	10	907	1154	125	8.43733	513.285	1.27773	1.04606
D:\이수지\콩 잎(R3,R7)\2-DE정량\R7sup\20120227-4(R7 Sup).mel	83071780-73fa-4ab0-a077-b697bc16d90a	11	1005	1150	134	7.99288	422.122	1.36972	0.860269
D:\이수지\콩 잎(R3,R7)\2-DE정량\R7sup\20120227-4(R7 Sup).mel	83071780-73fa-4ab0-a077-b697bc16d90a	12	1093	1146	83	1.98567	87.6143	0.84841	0.178555
D:\이수지\콩 잎(R3,R7)\2-DE정량\R7sup\20120227-4(R7 Sup).mel	83071780-73fa-4ab0-a077-b697bc16d90a	13	1205	1150	38	1.98567	38.1523	0.388429	0.077753
D:\이수지\콩 잎(R3,R7)\2-DE정량\R7sup\20120227-4(R7 Sup).mel	83071780-73fa-4ab0-a077-b697bc16d90a	14	407	1192	29	1.98567	19.6031	0.296433	0.0399504
D:\이수지\콩 잎(R3,R7)\2-DE정량\R7sup\20120227-4(R7 Sup).mel	83071780-73fa-4ab0-a077-b697bc16d90a	15	471	1218	38	1.98567	35.5951	0.388429	0.0725415
D:\이수지\콩 잎(R3,R7)\2-DE정량\R7sup\20120227-4(R7 Sup).mel	83071780-73fa-4ab0-a077-b697bc16d90a	16	409	1244	51	1.98567	43.0733	0.521312	0.0877819
D:\이수지\콩 잎(R3,R7)\2-DE정량\R7sup\20120227-4(R7 Sup).mel	83071780-73fa-4ab0-a077-b697bc16d90a	17	399	1282	11	1.98567	6.63346	0.11244	0.0135188
D:\이수지\콩 잎(R3,R7)\2-DE정량\R7sup\20120227-4(R7 Sup).mel	83071780-73fa-4ab0-a077-b697bc16d90a	18	653	1472	95	11.0753	449.193	0.971072	0.91544
D:\이수지\콩 잎(R3,R7)\2-DE정량\R7sup\20120227-4(R7 Sup).mel	83071780-73fa-4ab0-a077-b697bc16d90a	19	1044	1298	54	1.98567	54.1456	0.551978	0.110347
D:\이수지\콩 잎(R3,R7)\2-DE정량\R7sup\20120227-4(R7 Sup).mel	83071780-73fa-4ab0-a077-b697bc16d90a	20	1111	1300	121	5.14698	271.841	1.23684	0.554003
D:\이수지\콩 잎(R3,R7)\2-DE정량\R7sup\20120227-4(R7 Sup).mel	83071780-73fa-4ab0-a077-b697bc16d90a	21	1282	1481	152	7.99288	683.011	1.55372	1.39195
D:\이수지\콩 잎(R3,R7)\2-DE정량\R7sup\20120227-4(R7 Sup).mel	83071780-73fa-4ab0-a077-b697bc16d90a	22	1403	1430	75	5.69896	192.652	0.766636	0.392618
D:\이수지\콩 잎(R3,R7)\2-DE정량\R7sup\20120227-4(R7 Sup).mel	83071780-73fa-4ab0-a077-b697bc16d90a	23	1932	1378	159	15.6775	820.49	1.62527	1.67213
D:\이수지\콩 잎(R3,R7)\2-DE정량\R7sup\20120227-4(R7 Sup).mel	83071780-73fa-4ab0-a077-b697bc16d90a	24	821	1589	124	6.85309	370.979	1.2675	0.756042
D:\이수지\콩 잎(R3,R7)\2-DE정량\R7sup\20120227-4(R7 Sup).mel	83071780-73fa-4ab0-a077-b697bc16d90a	25	849	1590	149	9.88536	742.544	1.52305	1.51328
D:\이수지\콩 잎(R3,R7)\2-DE정량\R7sup\20120227-4(R7 Sup).mel	83071780-73fa-4ab0-a077-b697bc16d90a	26	1069	1463	28	1.98567	34.4062	0.286211	0.0701186
D:\이수지\콩 잎(R3,R7)\2-DE정량\R7sup\20120227-4(R7 Sup).mel	83071780-73fa-4ab0-a077-b697bc16d90a	27	310	1918	170	23.1471	1819.33	1.73771	3.70774
D:\이수지\콩 잎(R3,R7)\2-DE정량\R7sup\20120227-4(R7 Sup).mel	83071780-73fa-4ab0-a077-b697bc16d90a	28	400	1939	156	14.4732	1108.26	1.5946	2.2586
D:\이수지\콩 잎(R3,R7)\2-DE정량\R7sup\20120227-4(R7 Sup).mel	83071780-73fa-4ab0-a077-b697bc16d90a	29	801	1846	21	1.98567	23.5907	0.214658	0.048077
D:\이수지\콩 잎(R3,R7)\2-DE정량\R7sup\20120227-4(R7 Sup).mel	83071780-73fa-4ab0-a077-b697bc16d90a	30	777	1996	167	18.1005	1545.22	1.70704	3.14911
D:\이수지\콩 잎(R3,R7)\2-DE정량\R7sup\20120227-4(R7 Sup).mel	83071780-73fa-4ab0-a077-b697bc16d90a	31	939	1885	117	7.50542	316.949	1.19595	0.645931
D:\이수지\콩 잎(R3,R7)\2-DE정량\R7sup\20120227-4(R7 Sup).mel	83071780-73fa-4ab0-a077-b697bc16d90a	32	1293	1894	181	14.2295	1143.17	1.85015	2.32975
D:\이수지\콩 잎(R3,R7)\2-DE정량\R7sup\20120227-4(R7 Sup).mel	83071780-73fa-4ab0-a077-b697bc16d90a	33	1675	1729	23	1.98567	24.159	0.235102	0.0492353
D:\이수지\콩 잎(R3,R7)\2-DE정량\R7sup\20120227-4(R7 Sup).mel	83071780-73fa-4ab0-a077-b697bc16d90a	34	1879	1754	79	12.2223	335.925	0.807523	0.684603
D:\이수지\콩 잎(R3,R7)\2-DE정량\R7sup\20120227-4(R7 Sup).mel	83071780-73fa-4ab0-a077-b697bc16d90a	35	1114	2122	67	6.40864	221.759	0.684861	0.451937
D:\이수지\콩 잎(R3,R7)\2-DE정량\R7sup\20120227-4(R7 Sup).mel	83071780-73fa-4ab0-a077-b697bc16d90a	36	2200	2013	32	8.30112	111.254	0.327098	0.226731
D:\이수지\콩 잎(R3,R7)\2-DE정량\R7sup\20120227-4(R7 Sup).mel	83071780-73fa-4ab0-a077-b697bc16d90a	1	977	557	49	3.34769	64.8084	0.500869	0.132077
D:\이수지\콩 잎(R3,R7)\2-DE정량\R7sup\20120227-4(R7 Sup).mel	83071780-73fa-4ab0-a077-b697bc16d90a	2	1315	444	53	5.17566	94.1109	0.541756	0.191795
D:\이수지\콩 잎(R3,R7)\2-DE정량\R7sup\20120227-4(R7 Sup).mel	83071780-73fa-4ab0-a077-b697bc16d90a	3	1395	481	50	3.97852	79.4843	0.511091	0.161986
D:\이수지\콩 잎(R3,R7)\2-DE정량\R7sup\20120227-4(R7 Sup).mel	83071780-73fa-4ab0-a077-b697bc16d90a	4	1600	339	60	3.94268	86.7754	0.613309	0.176845
D:\이수지\콩 잎(R3,R7)\2-DE정량\R7sup\20120227-4(R7 Sup).mel	83071780-73fa-4ab0-a077-b697bc16d90a	5	2055	411	40	4.83157	84.2521	0.408873	0.171703
D:\이수지\콩 잎(R3,R7)\2-DE정량\R7sup\20120227-4(R7 Sup).mel	83071780-73fa-4ab0-a077-b697bc16d90a	6	2146	414	84	4.46598	140.47	0.858632	0.286274
D:\이수지\콩 잎(R3,R7)\2-DE정량\R7sup\20120227-4(R7 Sup).mel	83071780-73fa-4ab0-a077-b697bc16d90a	7	2191	415	60	5.65595	137.748	0.613309	0.280725
D:\이수지\콩 잎(R3,R7)\2-DE정량\R7sup\20120227-4(R7 Sup).mel	83071780-73fa-4ab0-a077-b697bc16d90a	8	1682	694	44	2.85306	52.9906	0.44976	0.107993
D:\이수지\콩 잎(R3,R7)\2-DE정량\R7sup\20120227-4(R7 Sup).mel	83071780-73fa-4ab0-a077-b697bc16d90a	9	1651	789	76	2.55915	75.4442	0.776858	0.153753
D:\이수지\콩 잎(R3,R7)\2-DE정량\R7sup\20120227-4(R7 Sup).mel	83071780-73fa-4ab0-a077-b697bc16d90a	10	1668	799	61	1.97134	56.9883	0.623531	0.11614
D:\이수지\콩 잎(R3,R7)\2-DE정량\R7sup\20120227-4(R7 Sup).mel	83071780-73fa-4ab0-a077-b697bc16d90a	11	1734	794	138	6.68104	420.324	1.41061	0.856606
D:\이수지\콩 잎(R3,R7)\2-DE정량\R7sup\20120227-4(R7 Sup).mel	83071780-73fa-4ab0-a077-b697bc16d90a	12	2191	697	49	4.10755	89.2529	0.500869	0.181894
D:\이수지\콩 잎(R3,R7)\2-DE정량\R7sup\20120227-4(R7 Sup).mel	83071780-73fa-4ab0-a077-b697bc16d90a	13	2558	818	70	3.67744	95.2472	0.715527	0.19411
D:\이수지\콩 잎(R3,R7)\2-DE정량\R7sup\20120227-4(R7 Sup).mel	83071780-73fa-4ab0-a077-b697bc16d90a	14	2696	812	40	4.19357	78.7947	0.408873	0.160581
D:\이수지\콩 잎(R3,R7)\2-DE정량\R7sup\20120227-4(R7 Sup).mel	83071780-73fa-4ab0-a077-b697bc16d90a	15	1382	832	93	4.15056	173.017	0.950629	0.352602
D:\이수지\콩 잎(R3,R7)\2-DE정량\R7sup\20120227-4(R7 Sup).mel	83071780-73fa-4ab0-a077-b697bc16d90a	16	1426	1037	144	7.06097	638.473	1.47194	1.30118
D:\이수지\콩 잎(R3,R7)\2-DE정량\R7sup\20120227-4(R7 Sup).mel	83071780-73fa-4ab0-a077-b697bc16d90a	17	1454	1030	156	7.828	829.388	1.5946	1.69026
D:\이수지\콩 잎(R3,R7)\2-DE정량\R7sup\20120227-4(R7 Sup).mel	83071780-73fa-4ab0-a077-b697bc16d90a	18	1901	933	113	4.76705	174.579	1.15506	0.355785
D:\이수지\콩 잎(R3,R7)\2-DE정량\R7sup\20120227-4(R7 Sup).mel	83071780-73fa-4ab0-a077-b697bc16d90a	19	1907	963	79	3.81364	149.397	0.807523	0.304465
D:\이수지\콩 잎(R3,R7)\2-DE정량\R7sup\20120227-4(R7 Sup).mel	83071780-73fa-4ab0-a077-b697bc16d90a	20	2136	885	98	7.04664	323.793	1.00174	0.659879
D:\이수지\콩 잎(R3,R7)\2-DE정량\R7sup\20120227-4(R7 Sup).mel	83071780-73fa-4ab0-a077-b697bc16d90a	21	2138	1023	150	8.84593	480.206	1.53327	0.978644
D:\이수지\콩 잎(R3,R7)\2-DE정량\R7sup\20120227-4(R7 Sup).mel	83071780-73fa-4ab0-a077-b697bc16d90a	22	1580	1160	112	3.71328	232.781	1.14484	0.474398
D:\이수지\콩 잎(R3,R7)\2-DE정량\R7sup\20120227-4(R7 Sup).mel	83071780-73fa-4ab0-a077-b697bc16d90a	23	1661	1128	150	6.74556	330.109	1.53327	0.67275
D:\이수지\콩 잎(R3,R7)\2-DE정량\R7sup\20120227-4(R7 Sup).mel	83071780-73fa-4ab0-a077-b697bc16d90a	24	1747	1156	79	3.46955	98.212	0.807523	0.200153
D:\이수지\콩 잎(R3,R7)\2-DE정량\R7sup\20120227-4(R7 Sup).mel	83071780-73fa-4ab0-a077-b697bc16d90a	25	443	1162	140	22.76	2383.6	1.43105	4.85769
D:\이수지\콩 잎(R3,R7)\2-DE정량\R7sup\20120227-4(R7 Sup).mel	83071780-73fa-4ab0-a077-b697bc16d90a	26	154	1283	63	3.86382	105.817	0.643974	0.215651
D:\이수지\콩 잎(R3,R7)\2-DE정량\R7sup\20120227-4(R7 Sup).mel	83071780-73fa-4ab0-a077-b697bc16d90a	27	214	1309	59	5.50541	135.86	0.603087	0.276878
D:\이수지\콩 잎(R3,R7)\2-DE정량\R7sup\20120227-4(R7 Sup).mel	83071780-73fa-4ab0-a077-b697bc16d90a	28	296	1318	168	12.3083	969.289	1.71726	1.97538
D:\이수지\콩 잎(R3,R7)\2-DE정량\R7sup\20120227-4(R7 Sup).mel	83071780-73fa-4ab0-a077-b697bc16d90a	29	542	1289	140	6.10756	388.465	1.43105	0.791679
D:\이수지\콩 잎(R3,R7)\2-DE정량\R7sup\20120227-4(R7 Sup).mel	83071780-73fa-4ab0-a077-b697bc16d90a	30	579	1294	101	6.07172	294.007	1.0324	0.599177
D:\이수지\콩 잎(R3,R7)\2-DE정량\R7sup\20120227-4(R7 Sup).mel	83071780-73fa-4ab0-a077-b697bc16d90a	31	610	1424	141	7.92119	501.575	1.44128	1.02219
D:\이수지\콩 잎(R3,R7)\2-DE정량\R7sup\20120227-4(R7 Sup).mel	83071780-73fa-4ab0-a077-b697bc16d90a	32	942	1329	109	5.871	299.4	1.11418	0.610166
D:\이수지\콩 잎(R3,R7)\2-DE정량\R7sup\20120227-4(R7 Sup).mel	83071780-73fa-4ab0-a077-b697bc16d90a	33	863	1478	134	15.8496	1116.53	1.36972	2.27545
D:\이수지\콩 잎(R3,R7)\2-DE정량\R7sup\20120227-4(R7 Sup).mel	83071780-73fa-4ab0-a077-b697bc16d90a	34	1191	1348	148	6.22226	569.408	1.51283	1.16043
D:\이수지\콩 잎(R3,R7)\2-DE정량\R7sup\20120227-4(R7 Sup).mel	83071780-73fa-4ab0-a077-b697bc16d90a	35	1294	1348	128	5.9857	361.288	1.30839	0.736292
D:\이수지\콩 잎(R3,R7)\2-DE정량\R7sup\20120227-4(R7 Sup).mel	83071780-73fa-4ab0-a077-b697bc16d90a	36	1362	1342	98	4.50182	194.34	1.00174	0.396057
D:\이수지\콩 잎(R3,R7)\2-DE정량\R7sup\20120227-4(R7 Sup).mel	83071780-73fa-4ab0-a077-b697bc16d90a	37	1551	1283	104	12.7026	892.715	1.06307	1.81932
D:\이수지\콩 잎(R3,R7)\2-DE정량\R7sup\20120227-4(R7 Sup).mel	83071780-73fa-4ab0-a077-b697bc16d90a	38	1745	1287	128	18.6094	1688.68	1.30839	3.44148
D:\이수지\콩 잎(R3,R7)\2-DE정량\R7sup\20120227-4(R7 Sup).mel	83071780-73fa-4ab0-a077-b697bc16d90a	39	1809	1283	123	18.4159	1598.45	1.25728	3.25759
D:\이수지\콩 잎(R3,R7)\2-DE정량\R7sup\20120227-4(R7 Sup).mel	83071780-73fa-4ab0-a077-b697bc16d90a	40	1966	1284	151	28.7529	2990.59	1.54349	6.09472
D:\이수지\콩 잎(R3,R7)\2-DE정량\R7sup\20120227-4(R7 Sup).mel	83071780-73fa-4ab0-a077-b697bc16d90a	41	2048	1289	134	23.7349	2449.74	1.36972	4.99249
D:\이수지\콩 잎(R3,R7)\2-DE정량\R7sup\20120227-4(R7 Sup).mel	83071780-73fa-4ab0-a077-b697bc16d90a	42	2378	1282	119	9.86386	729.266	1.2164	1.48622
D:\이수지\콩 잎(R3,R7)\2-DE정량\R7sup\20120227-4(R7 Sup).mel	83071780-73fa-4ab0-a077-b697bc16d90a	43	1391	1403	124	7.46241	481.257	1.2675	0.980785
D:\이수지\콩 잎(R3,R7)\2-DE정량\R7sup\20120227-4(R7 Sup).mel	83071780-73fa-4ab0-a077-b697bc16d90a	44	2252	1405	95	5.18283	260.986	0.971072	0.531881
D:\이수지\콩 잎(R3,R7)\2-DE정량\R7sup\20120227-4(R7 Sup).mel	83071780-73fa-4ab0-a077-b697bc16d90a	45	2326	1414	107	4.39429	218.616	1.09373	0.445532
D:\이수지\콩 잎(R3,R7)\2-DE정량\R7sup\20120227-4(R7 Sup).mel	83071780-73fa-4ab0-a077-b697bc16d90a	46	2373	1456	134	4.79573	289.603	1.36972	0.590201
D:\이수지\콩 잎(R3,R7)\2-DE정량\R7sup\20120227-4(R7 Sup).mel	83071780-73fa-4ab0-a077-b697bc16d90a	47	453	1705	148	8.0789	657.292	1.51283	1.33954
D:\이수지\콩 잎(R3,R7)\2-DE정량\R7sup\20120227-4(R7 Sup).mel	83071780-73fa-4ab0-a077-b697bc16d90a	48	353	1696	39	3.35486	64.675	0.398651	0.131805
D:\이수지\콩 잎(R3,R7)\2-DE정량\R7sup\20120227-4(R7 Sup).mel	83071780-73fa-4ab0-a077-b697bc16d90a	49	1203	1741	142	14.466	1127.76	1.4515	2.29834
D:\이수지\콩 잎(R3,R7)\2-DE정량\R7sup\20120227-4(R7 Sup).mel	83071780-73fa-4ab0-a077-b697bc16d90a	50	1427	1671	72	3.89966	122.419	0.735971	0.249486
D:\이수지\콩 잎(R3,R7)\2-DE정량\R7sup\20120227-4(R7 Sup).mel	83071780-73fa-4ab0-a077-b697bc16d90a	51	1463	1800	87	4.40863	164.283	0.889298	0.334802
D:\이수지\콩 잎(R3,R7)\2-DE정량\R7sup\20120227-4(R7 Sup).mel	83071780-73fa-4ab0-a077-b697bc16d90a	52	1559	1816	169	15.3764	1744.5	1.72749	3.55522
D:\이수지\콩 잎(R3,R7)\2-DE정량\R7sup\20120227-4(R7 Sup).mel	83071780-73fa-4ab0-a077-b697bc16d90a	53	1755	1671	165	8.18643	531.026	1.6866	1.08221
D:\이수지\콩 잎(R3,R7)\2-DE정량\R7sup\20120227-4(R7 Sup).mel	83071780-73fa-4ab0-a077-b697bc16d90a	54	2319	1536	134	8.36564	515.212	1.36972	1.04998
D:\이수지\콩 잎(R3,R7)\2-DE정량\R7sup\20120227-4(R7 Sup).mel	83071780-73fa-4ab0-a077-b697bc16d90a	55	284	2066	116	7.31904	458.269	1.18573	0.933937
D:\이수지\콩 잎(R3,R7)\2-DE정량\R7sup\20120227-4(R7 Sup).mel	83071780-73fa-4ab0-a077-b697bc16d90a	56	424	2079	151	15.3191	1643.9	1.54349	3.35021
D:\이수지\콩 잎(R3,R7)\2-DE정량\R7sup\20120227-4(R7 Sup).mel	83071780-73fa-4ab0-a077-b697bc16d90a	57	592	1974	162	16.8173	2068.13	1.65593	4.21477
D:\이수지\콩 잎(R3,R7)\2-DE정량\R7sup\20120227-4(R7 Sup).mel	83071780-73fa-4ab0-a077-b697bc16d90a	58	718	1966	121	6.03588	343.614	1.23684	0.700273
D:\이수지\콩 잎(R3,R7)\2-DE정량\R7sup\20120227-4(R7 Sup).mel	83071780-73fa-4ab0-a077-b697bc16d90a	59	881	2011	158	12.4445	1032.47	1.61505	2.10414
D:\이수지\콩 잎(R3,R7)\2-DE정량\R7sup\20120227-4(R7 Sup).mel	83071780-73fa-4ab0-a077-b697bc16d90a	60	856	2086	146	8.76708	580.27	1.49238	1.18257
D:\이수지\콩 잎(R3,R7)\2-DE정량\R7sup\20120227-4(R7 Sup).mel	83071780-73fa-4ab0-a077-b697bc16d90a	61	1135	1955	136	12.3442	900.55	1.39017	1.83529
D:\이수지\콩 잎(R3,R7)\2-DE정량\R7sup\20120227-4(R7 Sup).mel	83071780-73fa-4ab0-a077-b697bc16d90a	62	1878	1859	54	4.9391	112.092	0.551978	0.228439
D:\이수지\콩 잎(R3,R7)\2-DE정량\R7sup\20120227-4(R7 Sup).mel	83071780-73fa-4ab0-a077-b697bc16d90a	63	2192	1798	115	6.27244	296.749	1.17551	0.604765
D:\이수지\콩 잎(R3,R7)\2-DE정량\R7sup\20120227-4(R7 Sup).mel	83071780-73fa-4ab0-a077-b697bc16d90a	64	2634	1857	44	3.79214	79.4557	0.44976	0.161928
FileName (PEG-Pellet)	Id	SpotID	X	Y	Intensity	Area	Vol	%Intensity	%Vol
D:\이수지\콩 잎(R3,R7)\2-DE정량\R7pel\2012.03.02 R7 Pellet 1반복.mel	ab723e90-db58-4275-ae3d-bc8a48aa9b3a	1	847	546	20	1.26882	9.30716	0.450755	0.0409662
D:\이수지\콩 잎(R3,R7)\2-DE정량\R7pel\2012.03.02 R7 Pellet 1반복.mel	ab723e90-db58-4275-ae3d-bc8a48aa9b3a	2	1122	963	62	1.26882	44.3654	1.39734	0.195278
D:\이수지\콩 잎(R3,R7)\2-DE정량\R7pel\2012.03.02 R7 Pellet 1반복.mel	ab723e90-db58-4275-ae3d-bc8a48aa9b3a	3	471	1236	116	6.45165	284.613	2.61438	1.25275
D:\이수지\콩 잎(R3,R7)\2-DE정량\R7pel\2012.03.02 R7 Pellet 1반복.mel	ab723e90-db58-4275-ae3d-bc8a48aa9b3a	4	592	1139	81	3.57708	130.801	1.82556	0.575733
D:\이수지\콩 잎(R3,R7)\2-DE정량\R7pel\2012.03.02 R7 Pellet 1반복.mel	ab723e90-db58-4275-ae3d-bc8a48aa9b3a	5	992	1170	87	5.51258	166.985	1.96078	0.734999
D:\이수지\콩 잎(R3,R7)\2-DE정량\R7pel\2012.03.02 R7 Pellet 1반복.mel	ab723e90-db58-4275-ae3d-bc8a48aa9b3a	6	1025	1157	82	5.46957	126.31	1.8481	0.555965
D:\이수지\콩 잎(R3,R7)\2-DE정량\R7pel\2012.03.02 R7 Pellet 1반복.mel	ab723e90-db58-4275-ae3d-bc8a48aa9b3a	7	1115	1160	64	5.41939	122.135	1.44242	0.537586
D:\이수지\콩 잎(R3,R7)\2-DE정량\R7pel\2012.03.02 R7 Pellet 1반복.mel	ab723e90-db58-4275-ae3d-bc8a48aa9b3a	8	1573	1069	98	11.3621	350.202	2.2087	1.54144
D:\이수지\콩 잎(R3,R7)\2-DE정량\R7pel\2012.03.02 R7 Pellet 1반복.mel	ab723e90-db58-4275-ae3d-bc8a48aa9b3a	9	1785	1061	91	11.8352	360.758	2.05094	1.58791
D:\이수지\콩 잎(R3,R7)\2-DE정량\R7pel\2012.03.02 R7 Pellet 1반복.mel	ab723e90-db58-4275-ae3d-bc8a48aa9b3a	10	640	1395	27	1.26882	14.3628	0.608519	0.063219
D:\이수지\콩 잎(R3,R7)\2-DE정량\R7pel\2012.03.02 R7 Pellet 1반복.mel	ab723e90-db58-4275-ae3d-bc8a48aa9b3a	11	565	1500	139	4.59501	379.935	3.13275	1.67232
D:\이수지\콩 잎(R3,R7)\2-DE정량\R7pel\2012.03.02 R7 Pellet 1반복.mel	ab723e90-db58-4275-ae3d-bc8a48aa9b3a	12	651	1487	139	8.80292	469.226	3.13275	2.06534
D:\이수지\콩 잎(R3,R7)\2-DE정량\R7pel\2012.03.02 R7 Pellet 1반복.mel	ab723e90-db58-4275-ae3d-bc8a48aa9b3a	13	780	1551	180	8.7169	760.874	4.0568	3.34905
D:\이수지\콩 잎(R3,R7)\2-DE정량\R7pel\2012.03.02 R7 Pellet 1반복.mel	ab723e90-db58-4275-ae3d-bc8a48aa9b3a	14	1099	1348	29	1.26882	17.778	0.653595	0.0782515
D:\이수지\콩 잎(R3,R7)\2-DE정량\R7pel\2012.03.02 R7 Pellet 1반복.mel	ab723e90-db58-4275-ae3d-bc8a48aa9b3a	15	1093	1490	23	1.26882	8.78697	0.518368	0.0386766
D:\이수지\콩 잎(R3,R7)\2-DE정량\R7pel\2012.03.02 R7 Pellet 1반복.mel	ab723e90-db58-4275-ae3d-bc8a48aa9b3a	16	2129	1674	13	1.26882	4.3704	0.292991	0.0192367
D:\이수지\콩 잎(R3,R7)\2-DE정량\R7pel\2012.03.02 R7 Pellet 1반복.mel	ab723e90-db58-4275-ae3d-bc8a48aa9b3a	17	763	1886	33	1.26882	7.12717	0.743746	0.0313708
D:\이수지\콩 잎(R3,R7)\2-DE정량\R7pel\2012.03.02 R7 Pellet 1반복.mel	ab723e90-db58-4275-ae3d-bc8a48aa9b3a	18	827	486	80	2.91758	97.9877	1.80302	0.431301
D:\이수지\콩 잎(R3,R7)\2-DE정량\R7pel\2012.03.02 R7 Pellet 1반복.mel	ab723e90-db58-4275-ae3d-bc8a48aa9b3a	19	888	498	61	3.51973	97.3647	1.3748	0.428559
D:\이수지\콩 잎(R3,R7)\2-DE정량\R7pel\2012.03.02 R7 Pellet 1반복.mel	ab723e90-db58-4275-ae3d-bc8a48aa9b3a	20	1011	467	34	3.56991	56.8026	0.766284	0.250021
D:\이수지\콩 잎(R3,R7)\2-DE정량\R7pel\2012.03.02 R7 Pellet 1반복.mel	ab723e90-db58-4275-ae3d-bc8a48aa9b3a	21	1663	408	34	4.15056	74.1553	0.766284	0.3264
D:\이수지\콩 잎(R3,R7)\2-DE정량\R7pel\2012.03.02 R7 Pellet 1반복.mel	ab723e90-db58-4275-ae3d-bc8a48aa9b3a	22	1748	412	86	5.56992	198.699	1.93825	0.874588
D:\이수지\콩 잎(R3,R7)\2-DE정량\R7pel\2012.03.02 R7 Pellet 1반복.mel	ab723e90-db58-4275-ae3d-bc8a48aa9b3a	23	1840	419	154	7.59861	657.847	3.47081	2.89557
D:\이수지\콩 잎(R3,R7)\2-DE정량\R7pel\2012.03.02 R7 Pellet 1반복.mel	ab723e90-db58-4275-ae3d-bc8a48aa9b3a	24	2266	609	45	4.64519	103.178	1.0142	0.454145
D:\이수지\콩 잎(R3,R7)\2-DE정량\R7pel\2012.03.02 R7 Pellet 1반복.mel	ab723e90-db58-4275-ae3d-bc8a48aa9b3a	25	2499	638	57	6.6452	171.67	1.28465	0.755619
D:\이수지\콩 잎(R3,R7)\2-DE정량\R7pel\2012.03.02 R7 Pellet 1반복.mel	ab723e90-db58-4275-ae3d-bc8a48aa9b3a	26	2312	768	25	2.72403	32.6235	0.563444	0.143595
D:\이수지\콩 잎(R3,R7)\2-DE정량\R7pel\2012.03.02 R7 Pellet 1반복.mel	ab723e90-db58-4275-ae3d-bc8a48aa9b3a	27	360	1026	117	6.45165	335.241	2.63692	1.47559
D:\이수지\콩 잎(R3,R7)\2-DE정량\R7pel\2012.03.02 R7 Pellet 1반복.mel	ab723e90-db58-4275-ae3d-bc8a48aa9b3a	28	416	1042	135	5.96419	396.565	3.0426	1.74551
D:\이수지\콩 잎(R3,R7)\2-DE정량\R7pel\2012.03.02 R7 Pellet 1반복.mel	ab723e90-db58-4275-ae3d-bc8a48aa9b3a	29	1189	904	48	2.12904	35.5731	1.08181	0.156578
D:\이수지\콩 잎(R3,R7)\2-DE정량\R7pel\2012.03.02 R7 Pellet 1반복.mel	ab723e90-db58-4275-ae3d-bc8a48aa9b3a	30	1206	895	41	2.12904	39.6698	0.924048	0.17461
D:\이수지\콩 잎(R3,R7)\2-DE정량\R7pel\2012.03.02 R7 Pellet 1반복.mel	ab723e90-db58-4275-ae3d-bc8a48aa9b3a	31	1452	826	60	2.6165	74.2614	1.35227	0.326867
D:\이수지\콩 잎(R3,R7)\2-DE정량\R7pel\2012.03.02 R7 Pellet 1반복.mel	ab723e90-db58-4275-ae3d-bc8a48aa9b3a	32	1785	975	118	5.86383	344.436	2.65945	1.51606
D:\이수지\콩 잎(R3,R7)\2-DE정량\R7pel\2012.03.02 R7 Pellet 1반복.mel	ab723e90-db58-4275-ae3d-bc8a48aa9b3a	33	2373	960	117	8.59503	403.17	2.63692	1.77459
D:\이수지\콩 잎(R3,R7)\2-DE정량\R7pel\2012.03.02 R7 Pellet 1반복.mel	ab723e90-db58-4275-ae3d-bc8a48aa9b3a	34	540	1299	67	4.26526	102.409	1.51003	0.450762
D:\이수지\콩 잎(R3,R7)\2-DE정량\R7pel\2012.03.02 R7 Pellet 1반복.mel	ab723e90-db58-4275-ae3d-bc8a48aa9b3a	35	1215	1315	70	3.74913	111.323	1.57764	0.489995
D:\이수지\콩 잎(R3,R7)\2-DE정량\R7pel\2012.03.02 R7 Pellet 1반복.mel	ab723e90-db58-4275-ae3d-bc8a48aa9b3a	36	1420	1373	162	8.54485	879.446	3.65112	3.87095
D:\이수지\콩 잎(R3,R7)\2-DE정량\R7pel\2012.03.02 R7 Pellet 1반복.mel	ab723e90-db58-4275-ae3d-bc8a48aa9b3a	37	1637	1295	98	6.27244	391.26	2.2087	1.72216
D:\이수지\콩 잎(R3,R7)\2-DE정량\R7pel\2012.03.02 R7 Pellet 1반복.mel	ab723e90-db58-4275-ae3d-bc8a48aa9b3a	38	1811	1294	95	9.85669	563.108	2.14109	2.47857
D:\이수지\콩 잎(R3,R7)\2-DE정량\R7pel\2012.03.02 R7 Pellet 1반복.mel	ab723e90-db58-4275-ae3d-bc8a48aa9b3a	39	1879	1297	127	9.06098	767.481	2.86229	3.37813
D:\이수지\콩 잎(R3,R7)\2-DE정량\R7pel\2012.03.02 R7 Pellet 1반복.mel	ab723e90-db58-4275-ae3d-bc8a48aa9b3a	40	2046	1297	153	15.104	1570.93	3.44828	6.91459
D:\이수지\콩 잎(R3,R7)\2-DE정량\R7pel\2012.03.02 R7 Pellet 1반복.mel	ab723e90-db58-4275-ae3d-bc8a48aa9b3a	41	2130	1295	143	19.9786	2091.9	3.2229	9.20769
D:\이수지\콩 잎(R3,R7)\2-DE정량\R7pel\2012.03.02 R7 Pellet 1반복.mel	ab723e90-db58-4275-ae3d-bc8a48aa9b3a	42	2305	1293	177	50.7888	6699.74	3.98918	29.4895
D:\이수지\콩 잎(R3,R7)\2-DE정량\R7pel\2012.03.02 R7 Pellet 1반복.mel	ab723e90-db58-4275-ae3d-bc8a48aa9b3a	43	2485	1278	142	9.11833	688.667	3.20036	3.03122
D:\이수지\콩 잎(R3,R7)\2-DE정량\R7pel\2012.03.02 R7 Pellet 1반복.mel	ab723e90-db58-4275-ae3d-bc8a48aa9b3a	44	1256	1502	160	12.2008	1201.83	3.60604	5.28997
D:\이수지\콩 잎(R3,R7)\2-DE정량\R7pel\2012.03.02 R7 Pellet 1반복.mel	ab723e90-db58-4275-ae3d-bc8a48aa9b3a	45	589	1988	51	5.42656	115.177	1.14943	0.506961
D:\이수지\콩 잎(R3,R7)\2-DE정량\R7pel\2012.03.02 R7 Pellet 1반복.mel	ab723e90-db58-4275-ae3d-bc8a48aa9b3a	46	1231	1768	77	5.52691	184.886	1.73541	0.813793
D:\이수지\콩 잎(R3,R7)\2-DE정량\R7pel\2012.03.02 R7 Pellet 1반복.mel	ab723e90-db58-4275-ae3d-bc8a48aa9b3a	47	1309	1707	48	4.91759	90.7489	1.08181	0.399439
D:\이수지\콩 잎(R3,R7)\2-DE정량\R7pel\2012.03.02 R7 Pellet 1반복.mel	ab723e90-db58-4275-ae3d-bc8a48aa9b3a	48	1248	1942	77	5.3262	189.709	1.73541	0.835018
D:\이수지\콩 잎(R3,R7)\2-DE정량\R7pel\2012.03.02 R7 Pellet 1반복.mel	ab723e90-db58-4275-ae3d-bc8a48aa9b3a	49	1824	1687	81	6.40147	204.038	1.82556	0.898089
D:\이수지\콩 잎(R3,R7)\2-DE정량\R7pel\2012.03.02 R7 Pellet 1반복.mel	ab723e90-db58-4275-ae3d-bc8a48aa9b3a	50	2295	1891	43	5.88534	115.733	0.969123	0.50941
D:\이수지\콩 잎(R3,R7)\2-DE정량\R7pel\2012.03.02 R7 Pellet 1반복.mel	ab723e90-db58-4275-ae3d-bc8a48aa9b3a	51	2302	1799	40	5.62727	94.2823	0.90151	0.414991
D:\이수지\콩 잎(R3,R7)\2-DE정량\R7pel\2012.03.02 R7 Pellet 1반복.mel	ab723e90-db58-4275-ae3d-bc8a48aa9b3a	52	2453	1816	33	4.96777	70.2275	0.743746	0.309112
D:\이수지\콩 잎(R3,R7)\2-DE정량\R7pel\2012.03.02 R7 Pellet 1반복.mel	ab723e90-db58-4275-ae3d-bc8a48aa9b3a	53	1045	472	97	4.90325	209.009	2.18616	0.919971

## Sheet: Spot Report Rep_2
FileName (PEG-Supernatant)	Id	SpotID	X	Y	Intensity	Area	Vol	%Intensity	%Vol
D:\이수지\콩 잎(R3,R7)\2-DE정량\R7sup\20120227-5(R7 Sup).mel	0891e97b-be4d-42a2-b4f8-58891866974e	1	778	444	60	1.98567	52.9801	0.620476	0.0925258
D:\이수지\콩 잎(R3,R7)\2-DE정량\R7sup\20120227-5(R7 Sup).mel	0891e97b-be4d-42a2-b4f8-58891866974e	2	1564	644	44	1.98567	43.6129	0.455016	0.0761667
D:\이수지\콩 잎(R3,R7)\2-DE정량\R7sup\20120227-5(R7 Sup).mel	0891e97b-be4d-42a2-b4f8-58891866974e	3	1659	651	109	8.00722	301.641	1.1272	0.526793
D:\이수지\콩 잎(R3,R7)\2-DE정량\R7sup\20120227-5(R7 Sup).mel	0891e97b-be4d-42a2-b4f8-58891866974e	4	1167	942	58	8.8746	243.266	0.599793	0.424846
D:\이수지\콩 잎(R3,R7)\2-DE정량\R7sup\20120227-5(R7 Sup).mel	0891e97b-be4d-42a2-b4f8-58891866974e	5	1273	953	84	10.4373	511.545	0.868666	0.893375
D:\이수지\콩 잎(R3,R7)\2-DE정량\R7sup\20120227-5(R7 Sup).mel	0891e97b-be4d-42a2-b4f8-58891866974e	6	1392	954	79	9.18285	412.654	0.81696	0.72067
D:\이수지\콩 잎(R3,R7)\2-DE정량\R7sup\20120227-5(R7 Sup).mel	0891e97b-be4d-42a2-b4f8-58891866974e	7	1718	956	41	1.98567	42.1613	0.423992	0.0736315
D:\이수지\콩 잎(R3,R7)\2-DE정량\R7sup\20120227-5(R7 Sup).mel	0891e97b-be4d-42a2-b4f8-58891866974e	8	2261	921	12	1.98567	11.972	0.124095	0.0209082
D:\이수지\콩 잎(R3,R7)\2-DE정량\R7sup\20120227-5(R7 Sup).mel	0891e97b-be4d-42a2-b4f8-58891866974e	9	775	1171	129	12.4373	583.292	1.33402	1.01868
D:\이수지\콩 잎(R3,R7)\2-DE정량\R7sup\20120227-5(R7 Sup).mel	0891e97b-be4d-42a2-b4f8-58891866974e	10	924	1151	125	9.23303	570.466	1.29266	0.996277
D:\이수지\콩 잎(R3,R7)\2-DE정량\R7sup\20120227-5(R7 Sup).mel	0891e97b-be4d-42a2-b4f8-58891866974e	11	1030	1141	130	7.40506	420.822	1.34436	0.734934
D:\이수지\콩 잎(R3,R7)\2-DE정량\R7sup\20120227-5(R7 Sup).mel	0891e97b-be4d-42a2-b4f8-58891866974e	12	1112	1143	109	4.58067	226.895	1.1272	0.396256
D:\이수지\콩 잎(R3,R7)\2-DE정량\R7sup\20120227-5(R7 Sup).mel	0891e97b-be4d-42a2-b4f8-58891866974e	13	1234	1149	50	5.71329	121.31	0.517063	0.21186
D:\이수지\콩 잎(R3,R7)\2-DE정량\R7sup\20120227-5(R7 Sup).mel	0891e97b-be4d-42a2-b4f8-58891866974e	14	427	1193	33	1.98567	26.2196	0.341262	0.0457906
D:\이수지\콩 잎(R3,R7)\2-DE정량\R7sup\20120227-5(R7 Sup).mel	0891e97b-be4d-42a2-b4f8-58891866974e	15	494	1214	34	1.98567	29.2003	0.351603	0.0509961
D:\이수지\콩 잎(R3,R7)\2-DE정량\R7sup\20120227-5(R7 Sup).mel	0891e97b-be4d-42a2-b4f8-58891866974e	16	428	1243	43	1.98567	39.5408	0.444674	0.0690551
D:\이수지\콩 잎(R3,R7)\2-DE정량\R7sup\20120227-5(R7 Sup).mel	0891e97b-be4d-42a2-b4f8-58891866974e	17	423	1290	4	1.98567	3.61731	0.041365	0.00631737
D:\이수지\콩 잎(R3,R7)\2-DE정량\R7sup\20120227-5(R7 Sup).mel	0891e97b-be4d-42a2-b4f8-58891866974e	18	660	1462	94	11.8495	458.225	0.972079	0.800256
D:\이수지\콩 잎(R3,R7)\2-DE정량\R7sup\20120227-5(R7 Sup).mel	0891e97b-be4d-42a2-b4f8-58891866974e	19	1069	1291	42	1.98567	42.7496	0.434333	0.0746589
D:\이수지\콩 잎(R3,R7)\2-DE정량\R7sup\20120227-5(R7 Sup).mel	0891e97b-be4d-42a2-b4f8-58891866974e	20	1131	1295	98	6.2581	343.707	1.01344	0.600259
D:\이수지\콩 잎(R3,R7)\2-DE정량\R7sup\20120227-5(R7 Sup).mel	0891e97b-be4d-42a2-b4f8-58891866974e	21	1302	1462	134	6.98212	386.696	1.38573	0.675336
D:\이수지\콩 잎(R3,R7)\2-DE정량\R7sup\20120227-5(R7 Sup).mel	0891e97b-be4d-42a2-b4f8-58891866974e	22	1423	1413	113	6.87459	196.023	1.16856	0.34234
D:\이수지\콩 잎(R3,R7)\2-DE정량\R7sup\20120227-5(R7 Sup).mel	0891e97b-be4d-42a2-b4f8-58891866974e	23	1937	1362	160	12.5736	810.465	1.6546	1.41542
D:\이수지\콩 잎(R3,R7)\2-DE정량\R7sup\20120227-5(R7 Sup).mel	0891e97b-be4d-42a2-b4f8-58891866974e	24	811	1575	124	4.67386	316.478	1.28232	0.552705
D:\이수지\콩 잎(R3,R7)\2-DE정량\R7sup\20120227-5(R7 Sup).mel	0891e97b-be4d-42a2-b4f8-58891866974e	25	841	1573	154	10.466	755.537	1.59255	1.31949
D:\이수지\콩 잎(R3,R7)\2-DE정량\R7sup\20120227-5(R7 Sup).mel	0891e97b-be4d-42a2-b4f8-58891866974e	26	1084	1448	43	1.98567	47.1706	0.444674	0.08238
D:\이수지\콩 잎(R3,R7)\2-DE정량\R7sup\20120227-5(R7 Sup).mel	0891e97b-be4d-42a2-b4f8-58891866974e	27	320	1904	162	15.5485	1488.72	1.67528	2.59993
D:\이수지\콩 잎(R3,R7)\2-DE정량\R7sup\20120227-5(R7 Sup).mel	0891e97b-be4d-42a2-b4f8-58891866974e	28	410	1919	170	24.2797	1479.25	1.75801	2.5834
D:\이수지\콩 잎(R3,R7)\2-DE정량\R7sup\20120227-5(R7 Sup).mel	0891e97b-be4d-42a2-b4f8-58891866974e	29	794	1831	20	1.98567	17.8133	0.206825	0.0311096
D:\이수지\콩 잎(R3,R7)\2-DE정량\R7sup\20120227-5(R7 Sup).mel	0891e97b-be4d-42a2-b4f8-58891866974e	30	771	1971	145	27.6991	1764.74	1.49948	3.08199
D:\이수지\콩 잎(R3,R7)\2-DE정량\R7sup\20120227-5(R7 Sup).mel	0891e97b-be4d-42a2-b4f8-58891866974e	31	958	1863	74	13.5413	413.294	0.765253	0.721787
D:\이수지\콩 잎(R3,R7)\2-DE정량\R7sup\20120227-5(R7 Sup).mel	0891e97b-be4d-42a2-b4f8-58891866974e	32	1308	1859	177	16.6596	1231.23	1.8304	2.15026
D:\이수지\콩 잎(R3,R7)\2-DE정량\R7sup\20120227-5(R7 Sup).mel	0891e97b-be4d-42a2-b4f8-58891866974e	33	1684	1701	15	1.98567	16.8135	0.155119	0.0293635
D:\이수지\콩 잎(R3,R7)\2-DE정량\R7sup\20120227-5(R7 Sup).mel	0891e97b-be4d-42a2-b4f8-58891866974e	34	1895	1734	77	13.1542	369.187	0.796277	0.644757
D:\이수지\콩 잎(R3,R7)\2-DE정량\R7sup\20120227-5(R7 Sup).mel	0891e97b-be4d-42a2-b4f8-58891866974e	35	1133	2128	30	1.98567	31.9722	0.310238	0.0558371
D:\이수지\콩 잎(R3,R7)\2-DE정량\R7sup\20120227-5(R7 Sup).mel	0891e97b-be4d-42a2-b4f8-58891866974e	36	2178	1967	16	1.98567	18.5715	0.16546	0.0324337
D:\이수지\콩 잎(R3,R7)\2-DE정량\R7sup\20120227-5(R7 Sup).mel	0891e97b-be4d-42a2-b4f8-58891866974e	37	1009	550	52	5.77064	103.749	0.537746	0.18119
D:\이수지\콩 잎(R3,R7)\2-DE정량\R7sup\20120227-5(R7 Sup).mel	0891e97b-be4d-42a2-b4f8-58891866974e	38	1338	445	71	4.17924	103.131	0.73423	0.180111
D:\이수지\콩 잎(R3,R7)\2-DE정량\R7sup\20120227-5(R7 Sup).mel	0891e97b-be4d-42a2-b4f8-58891866974e	39	1418	477	72	5.12548	119.852	0.744571	0.209312
D:\이수지\콩 잎(R3,R7)\2-DE정량\R7sup\20120227-5(R7 Sup).mel	0891e97b-be4d-42a2-b4f8-58891866974e	40	1617	348	73	7.40506	157.465	0.754912	0.275002
D:\이수지\콩 잎(R3,R7)\2-DE정량\R7sup\20120227-5(R7 Sup).mel	0891e97b-be4d-42a2-b4f8-58891866974e	41	2065	429	43	8.05023	117.391	0.444674	0.205014
D:\이수지\콩 잎(R3,R7)\2-DE정량\R7sup\20120227-5(R7 Sup).mel	0891e97b-be4d-42a2-b4f8-58891866974e	42	2157	435	101	9.41941	224.337	1.04447	0.391787
D:\이수지\콩 잎(R3,R7)\2-DE정량\R7sup\20120227-5(R7 Sup).mel	0891e97b-be4d-42a2-b4f8-58891866974e	43	2199	432	60	10.0789	181.492	0.620476	0.316962
D:\이수지\콩 잎(R3,R7)\2-DE정량\R7sup\20120227-5(R7 Sup).mel	0891e97b-be4d-42a2-b4f8-58891866974e	44	1700	701	41	2.89607	52.361	0.423992	0.0914446
D:\이수지\콩 잎(R3,R7)\2-DE정량\R7sup\20120227-5(R7 Sup).mel	0891e97b-be4d-42a2-b4f8-58891866974e	45	1664	792	74	2.60933	72.7216	0.765253	0.127003
D:\이수지\콩 잎(R3,R7)\2-DE정량\R7sup\20120227-5(R7 Sup).mel	0891e97b-be4d-42a2-b4f8-58891866974e	46	1681	802	65	2.81005	80.0041	0.672182	0.139721
D:\이수지\콩 잎(R3,R7)\2-DE정량\R7sup\20120227-5(R7 Sup).mel	0891e97b-be4d-42a2-b4f8-58891866974e	47	1752	800	154	8.02155	495.062	1.59255	0.864588
D:\이수지\콩 잎(R3,R7)\2-DE정량\R7sup\20120227-5(R7 Sup).mel	0891e97b-be4d-42a2-b4f8-58891866974e	48	2199	717	58	4.74555	104.834	0.599793	0.183084
D:\이수지\콩 잎(R3,R7)\2-DE정량\R7sup\20120227-5(R7 Sup).mel	0891e97b-be4d-42a2-b4f8-58891866974e	49	2557	837	83	10.4158	317.327	0.858325	0.554188
D:\이수지\콩 잎(R3,R7)\2-DE정량\R7sup\20120227-5(R7 Sup).mel	0891e97b-be4d-42a2-b4f8-58891866974e	50	2695	842	86	10.1219	374.375	0.889349	0.653818
D:\이수지\콩 잎(R3,R7)\2-DE정량\R7sup\20120227-5(R7 Sup).mel	0891e97b-be4d-42a2-b4f8-58891866974e	51	1406	825	88	3.6631	158.491	0.910031	0.276792
D:\이수지\콩 잎(R3,R7)\2-DE정량\R7sup\20120227-5(R7 Sup).mel	0891e97b-be4d-42a2-b4f8-58891866974e	52	1441	1025	122	4.46598	417.734	1.26163	0.729541
D:\이수지\콩 잎(R3,R7)\2-DE정량\R7sup\20120227-5(R7 Sup).mel	0891e97b-be4d-42a2-b4f8-58891866974e	53	1468	1023	151	5.92835	685.856	1.56153	1.1978
D:\이수지\콩 잎(R3,R7)\2-DE정량\R7sup\20120227-5(R7 Sup).mel	0891e97b-be4d-42a2-b4f8-58891866974e	54	1911	946	64	3.62726	118.601	0.661841	0.207127
D:\이수지\콩 잎(R3,R7)\2-DE정량\R7sup\20120227-5(R7 Sup).mel	0891e97b-be4d-42a2-b4f8-58891866974e	55	1915	972	76	4.1864	157.288	0.785936	0.274692
D:\이수지\콩 잎(R3,R7)\2-DE정량\R7sup\20120227-5(R7 Sup).mel	0891e97b-be4d-42a2-b4f8-58891866974e	56	2138	905	83	4.76705	203.95	0.858325	0.356183
D:\이수지\콩 잎(R3,R7)\2-DE정량\R7sup\20120227-5(R7 Sup).mel	0891e97b-be4d-42a2-b4f8-58891866974e	57	2141	1039	151	7.33338	509.637	1.56153	0.890044
D:\이수지\콩 잎(R3,R7)\2-DE정량\R7sup\20120227-5(R7 Sup).mel	0891e97b-be4d-42a2-b4f8-58891866974e	58	1589	1154	69	4.5735	158.766	0.713547	0.277273
D:\이수지\콩 잎(R3,R7)\2-DE정량\R7sup\20120227-5(R7 Sup).mel	0891e97b-be4d-42a2-b4f8-58891866974e	59	1673	1125	138	4.07888	276.359	1.42709	0.48264
D:\이수지\콩 잎(R3,R7)\2-DE정량\R7sup\20120227-5(R7 Sup).mel	0891e97b-be4d-42a2-b4f8-58891866974e	60	1763	1148	55	4.83157	114.292	0.568769	0.199602
D:\이수지\콩 잎(R3,R7)\2-DE정량\R7sup\20120227-5(R7 Sup).mel	0891e97b-be4d-42a2-b4f8-58891866974e	61	463	1177	151	37.4698	3660.72	1.56153	6.39317
D:\이수지\콩 잎(R3,R7)\2-DE정량\R7sup\20120227-5(R7 Sup).mel	0891e97b-be4d-42a2-b4f8-58891866974e	62	172	1275	50	3.69895	80.946	0.517063	0.141366
D:\이수지\콩 잎(R3,R7)\2-DE정량\R7sup\20120227-5(R7 Sup).mel	0891e97b-be4d-42a2-b4f8-58891866974e	63	230	1302	49	5.871	120.708	0.506722	0.210807
D:\이수지\콩 잎(R3,R7)\2-DE정량\R7sup\20120227-5(R7 Sup).mel	0891e97b-be4d-42a2-b4f8-58891866974e	64	316	1312	176	14.6739	1028.91	1.82006	1.79691
D:\이수지\콩 잎(R3,R7)\2-DE정량\R7sup\20120227-5(R7 Sup).mel	0891e97b-be4d-42a2-b4f8-58891866974e	65	560	1282	144	7.74198	438.739	1.48914	0.766225
D:\이수지\콩 잎(R3,R7)\2-DE정량\R7sup\20120227-5(R7 Sup).mel	0891e97b-be4d-42a2-b4f8-58891866974e	66	591	1285	67	5.87817	178.099	0.692865	0.311036
D:\이수지\콩 잎(R3,R7)\2-DE정량\R7sup\20120227-5(R7 Sup).mel	0891e97b-be4d-42a2-b4f8-58891866974e	67	626	1415	158	9.24737	609.156	1.63392	1.06384
D:\이수지\콩 잎(R3,R7)\2-DE정량\R7sup\20120227-5(R7 Sup).mel	0891e97b-be4d-42a2-b4f8-58891866974e	68	963	1320	90	8.09324	312.73	0.930714	0.54616
D:\이수지\콩 잎(R3,R7)\2-DE정량\R7sup\20120227-5(R7 Sup).mel	0891e97b-be4d-42a2-b4f8-58891866974e	69	879	1484	100	21.2044	1179.68	1.03413	2.06022
D:\이수지\콩 잎(R3,R7)\2-DE정량\R7sup\20120227-5(R7 Sup).mel	0891e97b-be4d-42a2-b4f8-58891866974e	70	1210	1342	142	6.01437	550.322	1.46846	0.961097
D:\이수지\콩 잎(R3,R7)\2-DE정량\R7sup\20120227-5(R7 Sup).mel	0891e97b-be4d-42a2-b4f8-58891866974e	71	1312	1335	116	4.6882	317.031	1.19959	0.553671
D:\이수지\콩 잎(R3,R7)\2-DE정량\R7sup\20120227-5(R7 Sup).mel	0891e97b-be4d-42a2-b4f8-58891866974e	72	1383	1326	90	4.62368	200.132	0.930714	0.349516
D:\이수지\콩 잎(R3,R7)\2-DE정량\R7sup\20120227-5(R7 Sup).mel	0891e97b-be4d-42a2-b4f8-58891866974e	73	1562	1282	98	12.0718	801.782	1.01344	1.40025
D:\이수지\콩 잎(R3,R7)\2-DE정량\R7sup\20120227-5(R7 Sup).mel	0891e97b-be4d-42a2-b4f8-58891866974e	74	1762	1286	138	18.4947	1885.09	1.42709	3.29218
D:\이수지\콩 잎(R3,R7)\2-DE정량\R7sup\20120227-5(R7 Sup).mel	0891e97b-be4d-42a2-b4f8-58891866974e	75	1824	1275	104	19.3119	1414.54	1.07549	2.47039
D:\이수지\콩 잎(R3,R7)\2-DE정량\R7sup\20120227-5(R7 Sup).mel	0891e97b-be4d-42a2-b4f8-58891866974e	76	1970	1284	156	29.2547	3207.41	1.61324	5.6015
D:\이수지\콩 잎(R3,R7)\2-DE정량\R7sup\20120227-5(R7 Sup).mel	0891e97b-be4d-42a2-b4f8-58891866974e	77	2050	1287	138	26.6955	2728.22	1.42709	4.76464
D:\이수지\콩 잎(R3,R7)\2-DE정량\R7sup\20120227-5(R7 Sup).mel	0891e97b-be4d-42a2-b4f8-58891866974e	78	2380	1280	131	13.613	1021.74	1.35471	1.78439
D:\이수지\콩 잎(R3,R7)\2-DE정량\R7sup\20120227-5(R7 Sup).mel	0891e97b-be4d-42a2-b4f8-58891866974e	79	1411	1393	136	6.92477	584.126	1.40641	1.02013
D:\이수지\콩 잎(R3,R7)\2-DE정량\R7sup\20120227-5(R7 Sup).mel	0891e97b-be4d-42a2-b4f8-58891866974e	80	2253	1394	110	7.50542	348.894	1.13754	0.609317
D:\이수지\콩 잎(R3,R7)\2-DE정량\R7sup\20120227-5(R7 Sup).mel	0891e97b-be4d-42a2-b4f8-58891866974e	81	2327	1410	132	5.68462	276.142	1.36505	0.482262
D:\이수지\콩 잎(R3,R7)\2-DE정량\R7sup\20120227-5(R7 Sup).mel	0891e97b-be4d-42a2-b4f8-58891866974e	82	2371	1440	142	6.20075	328.898	1.46846	0.574396
D:\이수지\콩 잎(R3,R7)\2-DE정량\R7sup\20120227-5(R7 Sup).mel	0891e97b-be4d-42a2-b4f8-58891866974e	83	465	1690	154	14.1578	1049.56	1.59255	1.83298
D:\이수지\콩 잎(R3,R7)\2-DE정량\R7sup\20120227-5(R7 Sup).mel	0891e97b-be4d-42a2-b4f8-58891866974e	84	358	1683	60	8.26528	251.485	0.620476	0.439199
D:\이수지\콩 잎(R3,R7)\2-DE정량\R7sup\20120227-5(R7 Sup).mel	0891e97b-be4d-42a2-b4f8-58891866974e	85	1220	1727	156	15.9284	1431.46	1.61324	2.49993
D:\이수지\콩 잎(R3,R7)\2-DE정량\R7sup\20120227-5(R7 Sup).mel	0891e97b-be4d-42a2-b4f8-58891866974e	86	1440	1638	59	6.86742	168.012	0.610134	0.29342
D:\이수지\콩 잎(R3,R7)\2-DE정량\R7sup\20120227-5(R7 Sup).mel	0891e97b-be4d-42a2-b4f8-58891866974e	87	1469	1769	70	8.72407	260.662	0.723888	0.455228
D:\이수지\콩 잎(R3,R7)\2-DE정량\R7sup\20120227-5(R7 Sup).mel	0891e97b-be4d-42a2-b4f8-58891866974e	88	1561	1792	172	21.8209	2313.37	1.7787	4.04013
D:\이수지\콩 잎(R3,R7)\2-DE정량\R7sup\20120227-5(R7 Sup).mel	0891e97b-be4d-42a2-b4f8-58891866974e	89	1766	1652	146	10.4373	635.487	1.50982	1.10983
D:\이수지\콩 잎(R3,R7)\2-DE정량\R7sup\20120227-5(R7 Sup).mel	0891e97b-be4d-42a2-b4f8-58891866974e	90	2319	1525	132	9.41941	529.569	1.36505	0.924852
D:\이수지\콩 잎(R3,R7)\2-DE정량\R7sup\20120227-5(R7 Sup).mel	0891e97b-be4d-42a2-b4f8-58891866974e	91	288	2055	123	14.8603	765.675	1.27198	1.33719
D:\이수지\콩 잎(R3,R7)\2-DE정량\R7sup\20120227-5(R7 Sup).mel	0891e97b-be4d-42a2-b4f8-58891866974e	92	430	2063	160	26.76	2377.14	1.6546	4.1515
D:\이수지\콩 잎(R3,R7)\2-DE정량\R7sup\20120227-5(R7 Sup).mel	0891e97b-be4d-42a2-b4f8-58891866974e	93	589	1953	157	26.4589	2614.12	1.62358	4.56537
D:\이수지\콩 잎(R3,R7)\2-DE정량\R7sup\20120227-5(R7 Sup).mel	0891e97b-be4d-42a2-b4f8-58891866974e	94	712	1947	70	10.3872	379.774	0.723888	0.663246
D:\이수지\콩 잎(R3,R7)\2-DE정량\R7sup\20120227-5(R7 Sup).mel	0891e97b-be4d-42a2-b4f8-58891866974e	95	882	1997	131	20.4446	1267.91	1.35471	2.21431
D:\이수지\콩 잎(R3,R7)\2-DE정량\R7sup\20120227-5(R7 Sup).mel	0891e97b-be4d-42a2-b4f8-58891866974e	96	876	2082	107	19.3406	818.542	1.10652	1.42952
D:\이수지\콩 잎(R3,R7)\2-DE정량\R7sup\20120227-5(R7 Sup).mel	0891e97b-be4d-42a2-b4f8-58891866974e	97	1153	1952	103	30.3658	1286.59	1.06515	2.24693
D:\이수지\콩 잎(R3,R7)\2-DE정량\R7sup\20120227-5(R7 Sup).mel	0891e97b-be4d-42a2-b4f8-58891866974e	98	1883	1823	30	8.51618	118.512	0.310238	0.206972
D:\이수지\콩 잎(R3,R7)\2-DE정량\R7sup\20120227-5(R7 Sup).mel	0891e97b-be4d-42a2-b4f8-58891866974e	99	2183	1769	78	9.19002	342.592	0.806618	0.598311
D:\이수지\콩 잎(R3,R7)\2-DE정량\R7sup\20120227-5(R7 Sup).mel	0891e97b-be4d-42a2-b4f8-58891866974e	100	2588	1838	122	13.6058	240.441	1.26163	0.419912
FileName (PEG-Pellet)	Id	SpotID	X	Y	Intensity	Area	Vol	%Intensity	%Vol
D:\이수지\콩 잎(R3,R7)\2-DE정량\R7pel\2012.03.02 R7 Pellet 2반복.mel	48d81504-32f6-49b3-a21d-9df662413894	1	899	681	10	1.26882	2.70931	0.22831	0.0116356
D:\이수지\콩 잎(R3,R7)\2-DE정량\R7pel\2012.03.02 R7 Pellet 2반복.mel	48d81504-32f6-49b3-a21d-9df662413894	2	1107	961	130	8.92478	383.084	2.96804	1.64521
D:\이수지\콩 잎(R3,R7)\2-DE정량\R7pel\2012.03.02 R7 Pellet 2반복.mel	48d81504-32f6-49b3-a21d-9df662413894	3	438	1225	119	4.5735	247.881	2.71689	1.06456
D:\이수지\콩 잎(R3,R7)\2-DE정량\R7pel\2012.03.02 R7 Pellet 2반복.mel	48d81504-32f6-49b3-a21d-9df662413894	4	567	1136	85	5.31186	191.134	1.94064	0.820852
D:\이수지\콩 잎(R3,R7)\2-DE정량\R7pel\2012.03.02 R7 Pellet 2반복.mel	48d81504-32f6-49b3-a21d-9df662413894	5	973	1165	92	5.35487	174.339	2.10046	0.748724
D:\이수지\콩 잎(R3,R7)\2-DE정량\R7pel\2012.03.02 R7 Pellet 2반복.mel	48d81504-32f6-49b3-a21d-9df662413894	6	1008	1159	62	6.45882	130.261	1.41553	0.559426
D:\이수지\콩 잎(R3,R7)\2-DE정량\R7pel\2012.03.02 R7 Pellet 2반복.mel	48d81504-32f6-49b3-a21d-9df662413894	7	1096	1159	67	11.8925	234.718	1.52968	1.00803
D:\이수지\콩 잎(R3,R7)\2-DE정량\R7pel\2012.03.02 R7 Pellet 2반복.mel	48d81504-32f6-49b3-a21d-9df662413894	8	1558	1065	88	6.3728	235.7	2.00913	1.01225
D:\이수지\콩 잎(R3,R7)\2-DE정량\R7pel\2012.03.02 R7 Pellet 2반복.mel	48d81504-32f6-49b3-a21d-9df662413894	9	1756	1056	92	8.04306	286.9	2.10046	1.23214
D:\이수지\콩 잎(R3,R7)\2-DE정량\R7pel\2012.03.02 R7 Pellet 2반복.mel	48d81504-32f6-49b3-a21d-9df662413894	10	616	1386	23	1.26882	13.0943	0.525114	0.0562353
D:\이수지\콩 잎(R3,R7)\2-DE정량\R7pel\2012.03.02 R7 Pellet 2반복.mel	48d81504-32f6-49b3-a21d-9df662413894	11	535	1483	111	6.12907	314.039	2.53425	1.34869
D:\이수지\콩 잎(R3,R7)\2-DE정량\R7pel\2012.03.02 R7 Pellet 2반복.mel	48d81504-32f6-49b3-a21d-9df662413894	12	617	1478	122	9.69898	445.82	2.78539	1.91464
D:\이수지\콩 잎(R3,R7)\2-DE정량\R7pel\2012.03.02 R7 Pellet 2반복.mel	48d81504-32f6-49b3-a21d-9df662413894	13	742	1544	177	12.4373	745.839	4.0411	3.20312
D:\이수지\콩 잎(R3,R7)\2-DE정량\R7pel\2012.03.02 R7 Pellet 2반복.mel	48d81504-32f6-49b3-a21d-9df662413894	14	1075	1339	23	1.26882	12.9348	0.525114	0.0555503
D:\이수지\콩 잎(R3,R7)\2-DE정량\R7pel\2012.03.02 R7 Pellet 2반복.mel	48d81504-32f6-49b3-a21d-9df662413894	15	1079	1496	17	1.26882	5.77534	0.388128	0.0248031
D:\이수지\콩 잎(R3,R7)\2-DE정량\R7pel\2012.03.02 R7 Pellet 2반복.mel	48d81504-32f6-49b3-a21d-9df662413894	16	2116	1694	6	1.26882	1.67743	0.136986	0.00720397
D:\이수지\콩 잎(R3,R7)\2-DE정량\R7pel\2012.03.02 R7 Pellet 2반복.mel	48d81504-32f6-49b3-a21d-9df662413894	17	708	1882	41	7.78499	63.7867	0.936073	0.273942
D:\이수지\콩 잎(R3,R7)\2-DE정량\R7pel\2012.03.02 R7 Pellet 2반복.mel	48d81504-32f6-49b3-a21d-9df662413894	18	815	471	70	3.72045	114.406	1.59817	0.491332
D:\이수지\콩 잎(R3,R7)\2-DE정량\R7pel\2012.03.02 R7 Pellet 2반복.mel	48d81504-32f6-49b3-a21d-9df662413894	19	876	486	52	4.07888	107.3	1.18721	0.460817
D:\이수지\콩 잎(R3,R7)\2-DE정량\R7pel\2012.03.02 R7 Pellet 2반복.mel	48d81504-32f6-49b3-a21d-9df662413894	20	1002	458	59	4.50899	126.216	1.34703	0.542053
D:\이수지\콩 잎(R3,R7)\2-DE정량\R7pel\2012.03.02 R7 Pellet 2반복.mel	48d81504-32f6-49b3-a21d-9df662413894	21	1649	394	32	7.84234	119.938	0.730594	0.515093
D:\이수지\콩 잎(R3,R7)\2-DE정량\R7pel\2012.03.02 R7 Pellet 2반복.mel	48d81504-32f6-49b3-a21d-9df662413894	22	1728	402	93	6.02871	201.735	2.12329	0.866379
D:\이수지\콩 잎(R3,R7)\2-DE정량\R7pel\2012.03.02 R7 Pellet 2반복.mel	48d81504-32f6-49b3-a21d-9df662413894	23	1818	414	141	9.03231	625.062	3.21918	2.68442
D:\이수지\콩 잎(R3,R7)\2-DE정량\R7pel\2012.03.02 R7 Pellet 2반복.mel	48d81504-32f6-49b3-a21d-9df662413894	24	2236	619	61	4.78139	106.052	1.39269	0.455454
D:\이수지\콩 잎(R3,R7)\2-DE정량\R7pel\2012.03.02 R7 Pellet 2반복.mel	48d81504-32f6-49b3-a21d-9df662413894	25	2449	649	56	6.85309	133.589	1.27854	0.573716
D:\이수지\콩 잎(R3,R7)\2-DE정량\R7pel\2012.03.02 R7 Pellet 2반복.mel	48d81504-32f6-49b3-a21d-9df662413894	26	2274	778	33	5.49107	72.1366	0.753425	0.309801
D:\이수지\콩 잎(R3,R7)\2-DE정량\R7pel\2012.03.02 R7 Pellet 2반복.mel	48d81504-32f6-49b3-a21d-9df662413894	27	334	1009	106	7.39789	346.876	2.42009	1.48971
D:\이수지\콩 잎(R3,R7)\2-DE정량\R7pel\2012.03.02 R7 Pellet 2반복.mel	48d81504-32f6-49b3-a21d-9df662413894	28	388	1025	133	5.9857	417.506	3.03653	1.79304
D:\이수지\콩 잎(R3,R7)\2-DE정량\R7pel\2012.03.02 R7 Pellet 2반복.mel	48d81504-32f6-49b3-a21d-9df662413894	29	1173	908	44	3.02511	63.6853	1.00457	0.273506
D:\이수지\콩 잎(R3,R7)\2-DE정량\R7pel\2012.03.02 R7 Pellet 2반복.mel	48d81504-32f6-49b3-a21d-9df662413894	30	1194	901	30	2.42295	44.6485	0.684932	0.19175
D:\이수지\콩 잎(R3,R7)\2-DE정량\R7pel\2012.03.02 R7 Pellet 2반복.mel	48d81504-32f6-49b3-a21d-9df662413894	31	1442	823	55	3.99285	89.2442	1.25571	0.383273
D:\이수지\콩 잎(R3,R7)\2-DE정량\R7pel\2012.03.02 R7 Pellet 2반복.mel	48d81504-32f6-49b3-a21d-9df662413894	32	1759	972	122	7.50542	395.534	2.78539	1.69868
D:\이수지\콩 잎(R3,R7)\2-DE정량\R7pel\2012.03.02 R7 Pellet 2반복.mel	48d81504-32f6-49b3-a21d-9df662413894	33	2333	977	130	11.7133	456.626	2.96804	1.96105
D:\이수지\콩 잎(R3,R7)\2-DE정량\R7pel\2012.03.02 R7 Pellet 2반복.mel	48d81504-32f6-49b3-a21d-9df662413894	34	513	1284	46	4.65953	90.4005	1.05023	0.388239
D:\이수지\콩 잎(R3,R7)\2-DE정량\R7pel\2012.03.02 R7 Pellet 2반복.mel	48d81504-32f6-49b3-a21d-9df662413894	35	1197	1324	71	3.80647	113.827	1.621	0.488848
D:\이수지\콩 잎(R3,R7)\2-DE정량\R7pel\2012.03.02 R7 Pellet 2반복.mel	48d81504-32f6-49b3-a21d-9df662413894	36	1399	1384	170	10.8316	957.991	3.88128	4.11424
D:\이수지\콩 잎(R3,R7)\2-DE정량\R7pel\2012.03.02 R7 Pellet 2반복.mel	48d81504-32f6-49b3-a21d-9df662413894	37	1618	1290	87	5.31186	284.184	1.9863	1.22047
D:\이수지\콩 잎(R3,R7)\2-DE정량\R7pel\2012.03.02 R7 Pellet 2반복.mel	48d81504-32f6-49b3-a21d-9df662413894	38	1779	1294	119	11.233	800.349	2.71689	3.43722
D:\이수지\콩 잎(R3,R7)\2-DE정량\R7pel\2012.03.02 R7 Pellet 2반복.mel	48d81504-32f6-49b3-a21d-9df662413894	39	1838	1295	132	11.8997	1036.36	3.0137	4.45079
D:\이수지\콩 잎(R3,R7)\2-DE정량\R7pel\2012.03.02 R7 Pellet 2반복.mel	48d81504-32f6-49b3-a21d-9df662413894	40	2008	1304	149	14.0216	1499.03	3.40183	6.43782
D:\이수지\콩 잎(R3,R7)\2-DE정량\R7pel\2012.03.02 R7 Pellet 2반복.mel	48d81504-32f6-49b3-a21d-9df662413894	41	2088	1305	147	18.5808	2060.76	3.35616	8.85026
D:\이수지\콩 잎(R3,R7)\2-DE정량\R7pel\2012.03.02 R7 Pellet 2반복.mel	48d81504-32f6-49b3-a21d-9df662413894	42	2253	1303	177	41.7709	6135.59	4.0411	26.3502
D:\이수지\콩 잎(R3,R7)\2-DE정량\R7pel\2012.03.02 R7 Pellet 2반복.mel	48d81504-32f6-49b3-a21d-9df662413894	43	2433	1299	137	5.38354	417.361	3.12785	1.79242
D:\이수지\콩 잎(R3,R7)\2-DE정량\R7pel\2012.03.02 R7 Pellet 2반복.mel	48d81504-32f6-49b3-a21d-9df662413894	44	1232	1501	167	12.8675	1293.3	3.81279	5.55426
D:\이수지\콩 잎(R3,R7)\2-DE정량\R7pel\2012.03.02 R7 Pellet 2반복.mel	48d81504-32f6-49b3-a21d-9df662413894	45	545	1985	41	8.17209	156.541	0.936073	0.672287
D:\이수지\콩 잎(R3,R7)\2-DE정량\R7pel\2012.03.02 R7 Pellet 2반복.mel	48d81504-32f6-49b3-a21d-9df662413894	46	1205	1763	70	6.93194	205.97	1.59817	0.884571
D:\이수지\콩 잎(R3,R7)\2-DE정량\R7pel\2012.03.02 R7 Pellet 2반복.mel	48d81504-32f6-49b3-a21d-9df662413894	47	1279	1702	44	4.44447	82.1725	1.00457	0.352902
D:\이수지\콩 잎(R3,R7)\2-DE정량\R7pel\2012.03.02 R7 Pellet 2반복.mel	48d81504-32f6-49b3-a21d-9df662413894	48	1221	1938	61	12.2438	336.593	1.39269	1.44555
D:\이수지\콩 잎(R3,R7)\2-DE정량\R7pel\2012.03.02 R7 Pellet 2반복.mel	48d81504-32f6-49b3-a21d-9df662413894	49	1785	1671	88	7.72048	293.645	2.00913	1.2611
D:\이수지\콩 잎(R3,R7)\2-DE정량\R7pel\2012.03.02 R7 Pellet 2반복.mel	48d81504-32f6-49b3-a21d-9df662413894	50	2248	1893	32	8.70973	145.136	0.730594	0.623307
D:\이수지\콩 잎(R3,R7)\2-DE정량\R7pel\2012.03.02 R7 Pellet 2반복.mel	48d81504-32f6-49b3-a21d-9df662413894	51	2253	1801	30	7.76349	114.292	0.684932	0.490846
D:\이수지\콩 잎(R3,R7)\2-DE정량\R7pel\2012.03.02 R7 Pellet 2반복.mel	48d81504-32f6-49b3-a21d-9df662413894	52	2395	1827	34	6.35129	98.0895	0.776256	0.42126
D:\이수지\콩 잎(R3,R7)\2-DE정량\R7pel\2012.03.02 R7 Pellet 2반복.mel	48d81504-32f6-49b3-a21d-9df662413894	53	1034	464	96	6.28678	252.942	2.19178	1.0863

## Sheet: Spot Report Rep_3
FileName (PEG-Supernatant)	Id	SpotID	X	Y	Intensity	Area	Vol	%Intensity	%Vol
D:\이수지\콩 잎(R3,R7)\2-DE정량\R7sup\20120227-6(R7 Sup).mel	aaa57b90-72b2-4860-82dd-89821906c616	1	761	407	44	1.98567	35.9039	0.456053	0.0673505
D:\이수지\콩 잎(R3,R7)\2-DE정량\R7sup\20120227-6(R7 Sup).mel	aaa57b90-72b2-4860-82dd-89821906c616	2	1570	572	26	1.98567	22.8832	0.269486	0.0429256
D:\이수지\콩 잎(R3,R7)\2-DE정량\R7sup\20120227-6(R7 Sup).mel	aaa57b90-72b2-4860-82dd-89821906c616	3	1651	574	55	1.98567	41.2675	0.570066	0.0774117
D:\이수지\콩 잎(R3,R7)\2-DE정량\R7sup\20120227-6(R7 Sup).mel	aaa57b90-72b2-4860-82dd-89821906c616	4	1162	864	114	11.5054	289.91	1.18159	0.543828
D:\이수지\콩 잎(R3,R7)\2-DE정량\R7sup\20120227-6(R7 Sup).mel	aaa57b90-72b2-4860-82dd-89821906c616	5	1269	865	83	12.4589	385.823	0.860282	0.723746
D:\이수지\콩 잎(R3,R7)\2-DE정량\R7sup\20120227-6(R7 Sup).mel	aaa57b90-72b2-4860-82dd-89821906c616	6	1394	873	69	7.6703	212.759	0.715174	0.399105
D:\이수지\콩 잎(R3,R7)\2-DE정량\R7sup\20120227-6(R7 Sup).mel	aaa57b90-72b2-4860-82dd-89821906c616	7	1711	874	92	8.17926	352.045	0.953565	0.660385
D:\이수지\콩 잎(R3,R7)\2-DE정량\R7sup\20120227-6(R7 Sup).mel	aaa57b90-72b2-4860-82dd-89821906c616	8	2254	844	15	1.98567	13.0361	0.155473	0.0244537
D:\이수지\콩 잎(R3,R7)\2-DE정량\R7sup\20120227-6(R7 Sup).mel	aaa57b90-72b2-4860-82dd-89821906c616	9	748	1096	142	19.0109	755.112	1.47181	1.41648
D:\이수지\콩 잎(R3,R7)\2-DE정량\R7sup\20120227-6(R7 Sup).mel	aaa57b90-72b2-4860-82dd-89821906c616	10	905	1073	135	6.73839	449.216	1.39925	0.842664
D:\이수지\콩 잎(R3,R7)\2-DE정량\R7sup\20120227-6(R7 Sup).mel	aaa57b90-72b2-4860-82dd-89821906c616	11	1011	1062	127	6.75273	355.818	1.31633	0.667463
D:\이수지\콩 잎(R3,R7)\2-DE정량\R7sup\20120227-6(R7 Sup).mel	aaa57b90-72b2-4860-82dd-89821906c616	12	1103	1061	106	5.20433	234.303	1.09867	0.439518
D:\이수지\콩 잎(R3,R7)\2-DE정량\R7sup\20120227-6(R7 Sup).mel	aaa57b90-72b2-4860-82dd-89821906c616	13	1218	1063	27	1.98567	29.9578	0.279851	0.0561964
D:\이수지\콩 잎(R3,R7)\2-DE정량\R7sup\20120227-6(R7 Sup).mel	aaa57b90-72b2-4860-82dd-89821906c616	14	405	1134	37	1.98567	42.4212	0.383499	0.079576
D:\이수지\콩 잎(R3,R7)\2-DE정량\R7sup\20120227-6(R7 Sup).mel	aaa57b90-72b2-4860-82dd-89821906c616	15	465	1152	42	1.98567	33.4543	0.435323	0.0627553
D:\이수지\콩 잎(R3,R7)\2-DE정량\R7sup\20120227-6(R7 Sup).mel	aaa57b90-72b2-4860-82dd-89821906c616	16	402	1180	38	1.98567	36.9913	0.393864	0.0693902
D:\이수지\콩 잎(R3,R7)\2-DE정량\R7sup\20120227-6(R7 Sup).mel	aaa57b90-72b2-4860-82dd-89821906c616	17	397	1216	8	1.98567	7.26148	0.0829187	0.0136215
D:\이수지\콩 잎(R3,R7)\2-DE정량\R7sup\20120227-6(R7 Sup).mel	aaa57b90-72b2-4860-82dd-89821906c616	18	624	1392	70	8.84593	264.423	0.725539	0.496018
D:\이수지\콩 잎(R3,R7)\2-DE정량\R7sup\20120227-6(R7 Sup).mel	aaa57b90-72b2-4860-82dd-89821906c616	19	1047	1204	52	1.98567	56.0306	0.538972	0.105105
D:\이수지\콩 잎(R3,R7)\2-DE정량\R7sup\20120227-6(R7 Sup).mel	aaa57b90-72b2-4860-82dd-89821906c616	20	1112	1206	57	1.98567	54.4966	0.590796	0.102227
D:\이수지\콩 잎(R3,R7)\2-DE정량\R7sup\20120227-6(R7 Sup).mel	aaa57b90-72b2-4860-82dd-89821906c616	21	1286	1383	112	7.49825	412.54	1.16086	0.773864
D:\이수지\콩 잎(R3,R7)\2-DE정량\R7sup\20120227-6(R7 Sup).mel	aaa57b90-72b2-4860-82dd-89821906c616	22	1416	1329	62	4.78856	123.756	0.64262	0.232148
D:\이수지\콩 잎(R3,R7)\2-DE정량\R7sup\20120227-6(R7 Sup).mel	aaa57b90-72b2-4860-82dd-89821906c616	23	1938	1289	148	14.3728	750.408	1.534	1.40766
D:\이수지\콩 잎(R3,R7)\2-DE정량\R7sup\20120227-6(R7 Sup).mel	aaa57b90-72b2-4860-82dd-89821906c616	24	775	1513	98	10.0861	433.528	1.01575	0.813235
D:\이수지\콩 잎(R3,R7)\2-DE정량\R7sup\20120227-6(R7 Sup).mel	aaa57b90-72b2-4860-82dd-89821906c616	25	808	1516	135	10.2796	660.744	1.39925	1.23946
D:\이수지\콩 잎(R3,R7)\2-DE정량\R7sup\20120227-6(R7 Sup).mel	aaa57b90-72b2-4860-82dd-89821906c616	26	1061	1377	38	1.98567	46.2029	0.393864	0.0866698
D:\이수지\콩 잎(R3,R7)\2-DE정량\R7sup\20120227-6(R7 Sup).mel	aaa57b90-72b2-4860-82dd-89821906c616	27	290	1873	165	19.1471	1512.89	1.7102	2.83796
D:\이수지\콩 잎(R3,R7)\2-DE정량\R7sup\20120227-6(R7 Sup).mel	aaa57b90-72b2-4860-82dd-89821906c616	28	370	1890	153	12.2438	922.051	1.58582	1.72963
D:\이수지\콩 잎(R3,R7)\2-DE정량\R7sup\20120227-6(R7 Sup).mel	aaa57b90-72b2-4860-82dd-89821906c616	29	747	1785	13	1.98567	14.2186	0.134743	0.026672
D:\이수지\콩 잎(R3,R7)\2-DE정량\R7sup\20120227-6(R7 Sup).mel	aaa57b90-72b2-4860-82dd-89821906c616	30	726	1947	144	18.9607	1386.12	1.49254	2.60016
D:\이수지\콩 잎(R3,R7)\2-DE정량\R7sup\20120227-6(R7 Sup).mel	aaa57b90-72b2-4860-82dd-89821906c616	31	912	1829	76	10.0431	300.356	0.787728	0.563424
D:\이수지\콩 잎(R3,R7)\2-DE정량\R7sup\20120227-6(R7 Sup).mel	aaa57b90-72b2-4860-82dd-89821906c616	32	1287	1829	187	18.0216	1203.5	1.93823	2.25758
D:\이수지\콩 잎(R3,R7)\2-DE정량\R7sup\20120227-6(R7 Sup).mel	aaa57b90-72b2-4860-82dd-89821906c616	33	1680	1644	16	1.98567	16.9541	0.165837	0.0318033
D:\이수지\콩 잎(R3,R7)\2-DE정량\R7sup\20120227-6(R7 Sup).mel	aaa57b90-72b2-4860-82dd-89821906c616	34	1854	1678	73	13.6847	319.345	0.756634	0.599044
D:\이수지\콩 잎(R3,R7)\2-DE정량\R7sup\20120227-6(R7 Sup).mel	aaa57b90-72b2-4860-82dd-89821906c616	35	1093	2092	27	1.98567	27.9951	0.279851	0.0525147
D:\이수지\콩 잎(R3,R7)\2-DE정량\R7sup\20120227-6(R7 Sup).mel	aaa57b90-72b2-4860-82dd-89821906c616	36	2212	1957	9	1.98567	9.42293	0.0932836	0.017676
D:\이수지\콩 잎(R3,R7)\2-DE정량\R7sup\20120227-6(R7 Sup).mel	aaa57b90-72b2-4860-82dd-89821906c616	37	998	500	71	4.87458	86.7819	0.735904	0.16279
D:\이수지\콩 잎(R3,R7)\2-DE정량\R7sup\20120227-6(R7 Sup).mel	aaa57b90-72b2-4860-82dd-89821906c616	38	1342	397	51	4.72404	74.1058	0.528607	0.139012
D:\이수지\콩 잎(R3,R7)\2-DE정량\R7sup\20120227-6(R7 Sup).mel	aaa57b90-72b2-4860-82dd-89821906c616	39	1422	427	54	4.33694	73.3173	0.559702	0.137532
D:\이수지\콩 잎(R3,R7)\2-DE정량\R7sup\20120227-6(R7 Sup).mel	aaa57b90-72b2-4860-82dd-89821906c616	40	1625	308	58	4.43013	78.1316	0.601161	0.146563
D:\이수지\콩 잎(R3,R7)\2-DE정량\R7sup\20120227-6(R7 Sup).mel	aaa57b90-72b2-4860-82dd-89821906c616	41	2078	379	34	5.26168	75.6807	0.352405	0.141966
D:\이수지\콩 잎(R3,R7)\2-DE정량\R7sup\20120227-6(R7 Sup).mel	aaa57b90-72b2-4860-82dd-89821906c616	42	2161	384	85	5.40505	140.365	0.881012	0.263304
D:\이수지\콩 잎(R3,R7)\2-DE정량\R7sup\20120227-6(R7 Sup).mel	aaa57b90-72b2-4860-82dd-89821906c616	43	2199	385	48	5.33336	99.0708	0.497512	0.185842
D:\이수지\콩 잎(R3,R7)\2-DE정량\R7sup\20120227-6(R7 Sup).mel	aaa57b90-72b2-4860-82dd-89821906c616	44	1701	629	46	4.83157	63.1316	0.476783	0.118425
D:\이수지\콩 잎(R3,R7)\2-DE정량\R7sup\20120227-6(R7 Sup).mel	aaa57b90-72b2-4860-82dd-89821906c616	45	1665	712	74	3.15414	81.584	0.766998	0.15304
D:\이수지\콩 잎(R3,R7)\2-DE정량\R7sup\20120227-6(R7 Sup).mel	aaa57b90-72b2-4860-82dd-89821906c616	46	1682	723	72	3.74913	98.7511	0.746269	0.185243
D:\이수지\콩 잎(R3,R7)\2-DE정량\R7sup\20120227-6(R7 Sup).mel	aaa57b90-72b2-4860-82dd-89821906c616	47	1751	723	140	7.60578	407.61	1.45108	0.764615
D:\이수지\콩 잎(R3,R7)\2-DE정량\R7sup\20120227-6(R7 Sup).mel	aaa57b90-72b2-4860-82dd-89821906c616	48	2197	647	49	6.98212	116.859	0.507877	0.21921
D:\이수지\콩 잎(R3,R7)\2-DE정량\R7sup\20120227-6(R7 Sup).mel	aaa57b90-72b2-4860-82dd-89821906c616	49	2548	776	78	6.00004	186.698	0.808458	0.350218
D:\이수지\콩 잎(R3,R7)\2-DE정량\R7sup\20120227-6(R7 Sup).mel	aaa57b90-72b2-4860-82dd-89821906c616	50	2673	781	66	6.44448	187.301	0.68408	0.35135
D:\이수지\콩 잎(R3,R7)\2-DE정량\R7sup\20120227-6(R7 Sup).mel	aaa57b90-72b2-4860-82dd-89821906c616	51	1406	750	87	4.552	154.408	0.901741	0.289647
D:\이수지\콩 잎(R3,R7)\2-DE정량\R7sup\20120227-6(R7 Sup).mel	aaa57b90-72b2-4860-82dd-89821906c616	52	1441	948	153	5.69896	570.836	1.58582	1.0708
D:\이수지\콩 잎(R3,R7)\2-DE정량\R7sup\20120227-6(R7 Sup).mel	aaa57b90-72b2-4860-82dd-89821906c616	53	1464	935	164	7.52693	765.467	1.69983	1.4359
D:\이수지\콩 잎(R3,R7)\2-DE정량\R7sup\20120227-6(R7 Sup).mel	aaa57b90-72b2-4860-82dd-89821906c616	54	1916	868	82	6.88176	203.826	0.849917	0.382348
D:\이수지\콩 잎(R3,R7)\2-DE정량\R7sup\20120227-6(R7 Sup).mel	aaa57b90-72b2-4860-82dd-89821906c616	55	1920	897	73	5.83516	192.008	0.756634	0.360178
D:\이수지\콩 잎(R3,R7)\2-DE정량\R7sup\20120227-6(R7 Sup).mel	aaa57b90-72b2-4860-82dd-89821906c616	56	2151	820	86	10.5592	327.191	0.891376	0.613762
D:\이수지\콩 잎(R3,R7)\2-DE정량\R7sup\20120227-6(R7 Sup).mel	aaa57b90-72b2-4860-82dd-89821906c616	57	2149	959	146	10.9678	525.751	1.51327	0.986232
D:\이수지\콩 잎(R3,R7)\2-DE정량\R7sup\20120227-6(R7 Sup).mel	aaa57b90-72b2-4860-82dd-89821906c616	58	1589	1066	105	4.81006	251.281	1.08831	0.471366
D:\이수지\콩 잎(R3,R7)\2-DE정량\R7sup\20120227-6(R7 Sup).mel	aaa57b90-72b2-4860-82dd-89821906c616	59	1673	1037	143	6.77423	306.433	1.48217	0.574824
D:\이수지\콩 잎(R3,R7)\2-DE정량\R7sup\20120227-6(R7 Sup).mel	aaa57b90-72b2-4860-82dd-89821906c616	60	1753	1064	75	3.40504	120.868	0.777363	0.226731
D:\이수지\콩 잎(R3,R7)\2-DE정량\R7sup\20120227-6(R7 Sup).mel	aaa57b90-72b2-4860-82dd-89821906c616	61	435	1112	144	33.6346	2966.42	1.49254	5.56456
D:\이수지\콩 잎(R3,R7)\2-DE정량\R7sup\20120227-6(R7 Sup).mel	aaa57b90-72b2-4860-82dd-89821906c616	62	134	1234	47	3.276	69.9384	0.487148	0.131194
D:\이수지\콩 잎(R3,R7)\2-DE정량\R7sup\20120227-6(R7 Sup).mel	aaa57b90-72b2-4860-82dd-89821906c616	63	203	1250	41	4.39429	78.6664	0.424959	0.147567
D:\이수지\콩 잎(R3,R7)\2-DE정량\R7sup\20120227-6(R7 Sup).mel	aaa57b90-72b2-4860-82dd-89821906c616	64	287	1257	175	11.3764	885.152	1.81385	1.66041
D:\이수지\콩 잎(R3,R7)\2-DE정량\R7sup\20120227-6(R7 Sup).mel	aaa57b90-72b2-4860-82dd-89821906c616	65	533	1218	142	7.44807	431.134	1.47181	0.808743
D:\이수지\콩 잎(R3,R7)\2-DE정량\R7sup\20120227-6(R7 Sup).mel	aaa57b90-72b2-4860-82dd-89821906c616	66	567	1224	76	9.18285	293.643	0.787728	0.55083
D:\이수지\콩 잎(R3,R7)\2-DE정량\R7sup\20120227-6(R7 Sup).mel	aaa57b90-72b2-4860-82dd-89821906c616	67	592	1344	150	10.5305	591.742	1.55473	1.11002
D:\이수지\콩 잎(R3,R7)\2-DE정량\R7sup\20120227-6(R7 Sup).mel	aaa57b90-72b2-4860-82dd-89821906c616	68	936	1238	106	6.40147	274.301	1.09867	0.514547
D:\이수지\콩 잎(R3,R7)\2-DE정량\R7sup\20120227-6(R7 Sup).mel	aaa57b90-72b2-4860-82dd-89821906c616	69	849	1398	126	17.0825	1135.57	1.30597	2.13016
D:\이수지\콩 잎(R3,R7)\2-DE정량\R7sup\20120227-6(R7 Sup).mel	aaa57b90-72b2-4860-82dd-89821906c616	70	1198	1250	160	7.23302	601.754	1.65837	1.1288
D:\이수지\콩 잎(R3,R7)\2-DE정량\R7sup\20120227-6(R7 Sup).mel	aaa57b90-72b2-4860-82dd-89821906c616	71	1304	1253	122	5.96419	354.514	1.26451	0.665016
D:\이수지\콩 잎(R3,R7)\2-DE정량\R7sup\20120227-6(R7 Sup).mel	aaa57b90-72b2-4860-82dd-89821906c616	72	1376	1239	85	5.14698	185.572	0.881012	0.348106
D:\이수지\콩 잎(R3,R7)\2-DE정량\R7sup\20120227-6(R7 Sup).mel	aaa57b90-72b2-4860-82dd-89821906c616	73	1559	1188	143	11.5556	1086.41	1.48217	2.03795
D:\이수지\콩 잎(R3,R7)\2-DE정량\R7sup\20120227-6(R7 Sup).mel	aaa57b90-72b2-4860-82dd-89821906c616	74	1753	1194	148	17.6488	1788.76	1.534	3.35544
D:\이수지\콩 잎(R3,R7)\2-DE정량\R7sup\20120227-6(R7 Sup).mel	aaa57b90-72b2-4860-82dd-89821906c616	75	1819	1194	124	19.8496	1536.11	1.28524	2.88151
D:\이수지\콩 잎(R3,R7)\2-DE정량\R7sup\20120227-6(R7 Sup).mel	aaa57b90-72b2-4860-82dd-89821906c616	76	1976	1210	157	25.1829	2771.51	1.62728	5.19895
D:\이수지\콩 잎(R3,R7)\2-DE정량\R7sup\20120227-6(R7 Sup).mel	aaa57b90-72b2-4860-82dd-89821906c616	77	2060	1213	146	27.6991	2733.77	1.51327	5.12815
D:\이수지\콩 잎(R3,R7)\2-DE정량\R7sup\20120227-6(R7 Sup).mel	aaa57b90-72b2-4860-82dd-89821906c616	78	2381	1211	144	11.6847	989.11	1.49254	1.85542
D:\이수지\콩 잎(R3,R7)\2-DE정량\R7sup\20120227-6(R7 Sup).mel	aaa57b90-72b2-4860-82dd-89821906c616	79	1405	1300	149	6.65954	515.144	1.54436	0.966333
D:\이수지\콩 잎(R3,R7)\2-DE정량\R7sup\20120227-6(R7 Sup).mel	aaa57b90-72b2-4860-82dd-89821906c616	80	2252	1331	104	7.34771	335.122	1.07794	0.628639
D:\이수지\콩 잎(R3,R7)\2-DE정량\R7sup\20120227-6(R7 Sup).mel	aaa57b90-72b2-4860-82dd-89821906c616	81	2326	1347	114	10.0001	356.238	1.18159	0.66825
D:\이수지\콩 잎(R3,R7)\2-DE정량\R7sup\20120227-6(R7 Sup).mel	aaa57b90-72b2-4860-82dd-89821906c616	82	2377	1383	126	9.21869	383.007	1.30597	0.718465
D:\이수지\콩 잎(R3,R7)\2-DE정량\R7sup\20120227-6(R7 Sup).mel	aaa57b90-72b2-4860-82dd-89821906c616	83	425	1644	146	13.8065	943.855	1.51327	1.77053
D:\이수지\콩 잎(R3,R7)\2-DE정량\R7sup\20120227-6(R7 Sup).mel	aaa57b90-72b2-4860-82dd-89821906c616	84	328	1638	65	10.3728	317.241	0.673715	0.595096
D:\이수지\콩 잎(R3,R7)\2-DE정량\R7sup\20120227-6(R7 Sup).mel	aaa57b90-72b2-4860-82dd-89821906c616	85	1197	1662	180	20.8675	1671.71	1.86567	3.13588
D:\이수지\콩 잎(R3,R7)\2-DE정량\R7sup\20120227-6(R7 Sup).mel	aaa57b90-72b2-4860-82dd-89821906c616	86	1427	1577	55	6.80291	143.048	0.570066	0.268337
D:\이수지\콩 잎(R3,R7)\2-DE정량\R7sup\20120227-6(R7 Sup).mel	aaa57b90-72b2-4860-82dd-89821906c616	87	1455	1714	66	10.9893	259.65	0.68408	0.487064
D:\이수지\콩 잎(R3,R7)\2-DE정량\R7sup\20120227-6(R7 Sup).mel	aaa57b90-72b2-4860-82dd-89821906c616	88	1554	1726	171	22.9105	2015.32	1.77239	3.78045
D:\이수지\콩 잎(R3,R7)\2-DE정량\R7sup\20120227-6(R7 Sup).mel	aaa57b90-72b2-4860-82dd-89821906c616	89	1761	1582	142	9.79217	559.927	1.47181	1.05034
D:\이수지\콩 잎(R3,R7)\2-DE정량\R7sup\20120227-6(R7 Sup).mel	aaa57b90-72b2-4860-82dd-89821906c616	90	2319	1472	120	13.8137	575.167	1.24378	1.07893
D:\이수지\콩 잎(R3,R7)\2-DE정량\R7sup\20120227-6(R7 Sup).mel	aaa57b90-72b2-4860-82dd-89821906c616	91	263	2040	136	15.9786	761.861	1.40962	1.42914
D:\이수지\콩 잎(R3,R7)\2-DE정량\R7sup\20120227-6(R7 Sup).mel	aaa57b90-72b2-4860-82dd-89821906c616	92	390	2057	177	21.9428	2163.37	1.83458	4.05817
D:\이수지\콩 잎(R3,R7)\2-DE정량\R7sup\20120227-6(R7 Sup).mel	aaa57b90-72b2-4860-82dd-89821906c616	93	546	1923	180	28.5593	2770.34	1.86567	5.19675
D:\이수지\콩 잎(R3,R7)\2-DE정량\R7sup\20120227-6(R7 Sup).mel	aaa57b90-72b2-4860-82dd-89821906c616	94	664	1915	78	11.1112	347.403	0.808458	0.651678
D:\이수지\콩 잎(R3,R7)\2-DE정량\R7sup\20120227-6(R7 Sup).mel	aaa57b90-72b2-4860-82dd-89821906c616	95	844	1967	144	14.9033	952.113	1.49254	1.78602
D:\이수지\콩 잎(R3,R7)\2-DE정량\R7sup\20120227-6(R7 Sup).mel	aaa57b90-72b2-4860-82dd-89821906c616	96	831	2054	117	14.4087	624.781	1.21269	1.172
D:\이수지\콩 잎(R3,R7)\2-DE정량\R7sup\20120227-6(R7 Sup).mel	aaa57b90-72b2-4860-82dd-89821906c616	97	1117	1900	127	23.2905	1206.36	1.31633	2.26295
D:\이수지\콩 잎(R3,R7)\2-DE정량\R7sup\20120227-6(R7 Sup).mel	aaa57b90-72b2-4860-82dd-89821906c616	98	1884	1788	26	6.93911	86.0019	0.269486	0.161327
D:\이수지\콩 잎(R3,R7)\2-DE정량\R7sup\20120227-6(R7 Sup).mel	aaa57b90-72b2-4860-82dd-89821906c616	99	2207	1733	94	9.47676	378.819	0.974295	0.710609
D:\이수지\콩 잎(R3,R7)\2-DE정량\R7sup\20120227-6(R7 Sup).mel	aaa57b90-72b2-4860-82dd-89821906c616	100	2620	1843	60	8.60937	167.926	0.621891	0.315004
FileName (PEG-Pellet)	Id	SpotID	X	Y	Intensity	Area	Vol	%Intensity	%Vol
D:\이수지\콩 잎(R3,R7)\2-DE정량\R7pel\2012.03.02 R7 Pellet 3반복.mel	1971c98a-a654-4a5e-a518-c10342bade27	1	912	718	9	1.26882	4.35814	0.188758	0.0151409
D:\이수지\콩 잎(R3,R7)\2-DE정량\R7pel\2012.03.02 R7 Pellet 3반복.mel	1971c98a-a654-4a5e-a518-c10342bade27	2	1119	1021	154	8.38715	432.467	3.22987	1.50246
D:\이수지\콩 잎(R3,R7)\2-DE정량\R7pel\2012.03.02 R7 Pellet 3반복.mel	1971c98a-a654-4a5e-a518-c10342bade27	3	481	1300	145	9.01081	451.633	3.04111	1.56905
D:\이수지\콩 잎(R3,R7)\2-DE정량\R7pel\2012.03.02 R7 Pellet 3반복.mel	1971c98a-a654-4a5e-a518-c10342bade27	4	606	1200	98	11.6775	337.507	2.05537	1.17255
D:\이수지\콩 잎(R3,R7)\2-DE정량\R7pel\2012.03.02 R7 Pellet 3반복.mel	1971c98a-a654-4a5e-a518-c10342bade27	5	993	1226	92	5.68462	178.425	1.92953	0.619877
D:\이수지\콩 잎(R3,R7)\2-DE정량\R7pel\2012.03.02 R7 Pellet 3반복.mel	1971c98a-a654-4a5e-a518-c10342bade27	6	1023	1218	71	5.57709	158.499	1.48909	0.550651
D:\이수지\콩 잎(R3,R7)\2-DE정량\R7pel\2012.03.02 R7 Pellet 3반복.mel	1971c98a-a654-4a5e-a518-c10342bade27	7	1105	1225	75	5.56992	148.493	1.57299	0.515888
D:\이수지\콩 잎(R3,R7)\2-DE정량\R7pel\2012.03.02 R7 Pellet 3반복.mel	1971c98a-a654-4a5e-a518-c10342bade27	8	1563	1133	103	10.6452	392.84	2.16023	1.36479
D:\이수지\콩 잎(R3,R7)\2-DE정량\R7pel\2012.03.02 R7 Pellet 3반복.mel	1971c98a-a654-4a5e-a518-c10342bade27	9	1762	1124	86	9.01081	318.693	1.80369	1.10719
D:\이수지\콩 잎(R3,R7)\2-DE정량\R7pel\2012.03.02 R7 Pellet 3반복.mel	1971c98a-a654-4a5e-a518-c10342bade27	10	646	1455	33	1.26882	14.6465	0.692114	0.0508843
D:\이수지\콩 잎(R3,R7)\2-DE정량\R7pel\2012.03.02 R7 Pellet 3반복.mel	1971c98a-a654-4a5e-a518-c10342bade27	11	571	1557	130	5.26168	356.768	2.72651	1.23947
D:\이수지\콩 잎(R3,R7)\2-DE정량\R7pel\2012.03.02 R7 Pellet 3반복.mel	1971c98a-a654-4a5e-a518-c10342bade27	12	656	1544	130	7.147	405.754	2.72651	1.40965
D:\이수지\콩 잎(R3,R7)\2-DE정량\R7pel\2012.03.02 R7 Pellet 3반복.mel	1971c98a-a654-4a5e-a518-c10342bade27	13	774	1608	183	12.1936	721.116	3.83809	2.50527
D:\이수지\콩 잎(R3,R7)\2-DE정량\R7pel\2012.03.02 R7 Pellet 3반복.mel	1971c98a-a654-4a5e-a518-c10342bade27	14	1096	1392	14	1.26882	9.36479	0.293624	0.0325348
D:\이수지\콩 잎(R3,R7)\2-DE정량\R7pel\2012.03.02 R7 Pellet 3반복.mel	1971c98a-a654-4a5e-a518-c10342bade27	15	1093	1558	9	1.26882	6.56889	0.188758	0.0228214
D:\이수지\콩 잎(R3,R7)\2-DE정량\R7pel\2012.03.02 R7 Pellet 3반복.mel	1971c98a-a654-4a5e-a518-c10342bade27	16	2140	1764	13	1.26882	3.36815	0.272651	0.0117015
D:\이수지\콩 잎(R3,R7)\2-DE정량\R7pel\2012.03.02 R7 Pellet 3반복.mel	1971c98a-a654-4a5e-a518-c10342bade27	17	746	1951	15	1.26882	7.90853	0.314597	0.0274755
D:\이수지\콩 잎(R3,R7)\2-DE정량\R7pel\2012.03.02 R7 Pellet 3반복.mel	1971c98a-a654-4a5e-a518-c10342bade27	18	828	514	88	3.85665	150.172	1.84564	0.521722
D:\이수지\콩 잎(R3,R7)\2-DE정량\R7pel\2012.03.02 R7 Pellet 3반복.mel	1971c98a-a654-4a5e-a518-c10342bade27	19	891	531	69	3.65594	121.087	1.44715	0.420676
D:\이수지\콩 잎(R3,R7)\2-DE정량\R7pel\2012.03.02 R7 Pellet 3반복.mel	1971c98a-a654-4a5e-a518-c10342bade27	20	1015	499	45	4.53049	102.873	0.943792	0.357397
D:\이수지\콩 잎(R3,R7)\2-DE정량\R7pel\2012.03.02 R7 Pellet 3반복.mel	1971c98a-a654-4a5e-a518-c10342bade27	21	1659	444	40	5.39788	88.817	0.838926	0.308565
D:\이수지\콩 잎(R3,R7)\2-DE정량\R7pel\2012.03.02 R7 Pellet 3반복.mel	1971c98a-a654-4a5e-a518-c10342bade27	22	1745	449	73	5.92118	190.486	1.53104	0.661779
D:\이수지\콩 잎(R3,R7)\2-DE정량\R7pel\2012.03.02 R7 Pellet 3반복.mel	1971c98a-a654-4a5e-a518-c10342bade27	23	1837	460	156	9.68464	678.707	3.27181	2.35794
D:\이수지\콩 잎(R3,R7)\2-DE정량\R7pel\2012.03.02 R7 Pellet 3반복.mel	1971c98a-a654-4a5e-a518-c10342bade27	24	2250	666	65	6.1219	138.629	1.36326	0.481619
D:\이수지\콩 잎(R3,R7)\2-DE정량\R7pel\2012.03.02 R7 Pellet 3반복.mel	1971c98a-a654-4a5e-a518-c10342bade27	25	2462	706	82	6.42298	162.405	1.7198	0.564221
D:\이수지\콩 잎(R3,R7)\2-DE정량\R7pel\2012.03.02 R7 Pellet 3반복.mel	1971c98a-a654-4a5e-a518-c10342bade27	26	2284	838	27	3.87099	45.6342	0.566275	0.158541
D:\이수지\콩 잎(R3,R7)\2-DE정량\R7pel\2012.03.02 R7 Pellet 3반복.mel	1971c98a-a654-4a5e-a518-c10342bade27	27	370	1087	155	16.5879	870.607	3.25084	3.02463
D:\이수지\콩 잎(R3,R7)\2-DE정량\R7pel\2012.03.02 R7 Pellet 3반복.mel	1971c98a-a654-4a5e-a518-c10342bade27	28	423	1087	127	9.85669	596.208	2.66359	2.07132
D:\이수지\콩 잎(R3,R7)\2-DE정량\R7pel\2012.03.02 R7 Pellet 3반복.mel	1971c98a-a654-4a5e-a518-c10342bade27	29	1183	964	50	3.85665	91.6772	1.04866	0.318501
D:\이수지\콩 잎(R3,R7)\2-DE정량\R7pel\2012.03.02 R7 Pellet 3반복.mel	1971c98a-a654-4a5e-a518-c10342bade27	30	1204	958	36	2.08603	44.3606	0.755034	0.154116
D:\이수지\콩 잎(R3,R7)\2-DE정량\R7pel\2012.03.02 R7 Pellet 3반복.mel	1971c98a-a654-4a5e-a518-c10342bade27	31	1443	886	72	5.52691	155.156	1.51007	0.539037
D:\이수지\콩 잎(R3,R7)\2-DE정량\R7pel\2012.03.02 R7 Pellet 3반복.mel	1971c98a-a654-4a5e-a518-c10342bade27	32	1768	1033	118	8.15059	454.451	2.47483	1.57884
D:\이수지\콩 잎(R3,R7)\2-DE정량\R7pel\2012.03.02 R7 Pellet 3반복.mel	1971c98a-a654-4a5e-a518-c10342bade27	33	2367	1036	109	10.8388	503.475	2.28607	1.74915
D:\이수지\콩 잎(R3,R7)\2-DE정량\R7pel\2012.03.02 R7 Pellet 3반복.mel	1971c98a-a654-4a5e-a518-c10342bade27	34	551	1349	60	4.7097	97.2106	1.25839	0.337725
D:\이수지\콩 잎(R3,R7)\2-DE정량\R7pel\2012.03.02 R7 Pellet 3반복.mel	1971c98a-a654-4a5e-a518-c10342bade27	35	1210	1389	71	3.93551	121.118	1.48909	0.420783
D:\이수지\콩 잎(R3,R7)\2-DE정량\R7pel\2012.03.02 R7 Pellet 3반복.mel	1971c98a-a654-4a5e-a518-c10342bade27	36	1405	1459	174	10.2295	980.35	3.64933	3.40589
D:\이수지\콩 잎(R3,R7)\2-DE정량\R7pel\2012.03.02 R7 Pellet 3반복.mel	1971c98a-a654-4a5e-a518-c10342bade27	37	1621	1370	114	8.69539	625.953	2.39094	2.17466
D:\이수지\콩 잎(R3,R7)\2-DE정량\R7pel\2012.03.02 R7 Pellet 3반복.mel	1971c98a-a654-4a5e-a518-c10342bade27	38	1787	1370	113	9.104	676.336	2.36997	2.3497
D:\이수지\콩 잎(R3,R7)\2-DE정량\R7pel\2012.03.02 R7 Pellet 3반복.mel	1971c98a-a654-4a5e-a518-c10342bade27	39	1850	1374	141	14.3298	1278.55	2.95721	4.44189
D:\이수지\콩 잎(R3,R7)\2-DE정량\R7pel\2012.03.02 R7 Pellet 3반복.mel	1971c98a-a654-4a5e-a518-c10342bade27	40	2002	1374	156	16.2223	1777.64	3.27181	6.17581
D:\이수지\콩 잎(R3,R7)\2-DE정량\R7pel\2012.03.02 R7 Pellet 3반복.mel	1971c98a-a654-4a5e-a518-c10342bade27	41	2085	1377	145	22.7815	2237.28	3.04111	7.77267
D:\이수지\콩 잎(R3,R7)\2-DE정량\R7pel\2012.03.02 R7 Pellet 3반복.mel	1971c98a-a654-4a5e-a518-c10342bade27	42	2280	1382	189	57.4555	8849.92	3.96393	30.746
D:\이수지\콩 잎(R3,R7)\2-DE정량\R7pel\2012.03.02 R7 Pellet 3반복.mel	1971c98a-a654-4a5e-a518-c10342bade27	43	2435	1376	131	10.2581	728.269	2.74748	2.53012
D:\이수지\콩 잎(R3,R7)\2-DE정량\R7pel\2012.03.02 R7 Pellet 3반복.mel	1971c98a-a654-4a5e-a518-c10342bade27	44	1247	1570	166	12.1721	1390.88	3.48154	4.83214
D:\이수지\콩 잎(R3,R7)\2-DE정량\R7pel\2012.03.02 R7 Pellet 3반복.mel	1971c98a-a654-4a5e-a518-c10342bade27	45	590	2064	65	6.30111	182.997	1.36326	0.635761
D:\이수지\콩 잎(R3,R7)\2-DE정량\R7pel\2012.03.02 R7 Pellet 3반복.mel	1971c98a-a654-4a5e-a518-c10342bade27	46	1220	1837	91	7.62728	271.961	1.90856	0.944836
D:\이수지\콩 잎(R3,R7)\2-DE정량\R7pel\2012.03.02 R7 Pellet 3반복.mel	1971c98a-a654-4a5e-a518-c10342bade27	47	1291	1776	64	5.97853	129.051	1.34228	0.448344
D:\이수지\콩 잎(R3,R7)\2-DE정량\R7pel\2012.03.02 R7 Pellet 3반복.mel	1971c98a-a654-4a5e-a518-c10342bade27	48	1233	2026	85	8.18643	267.146	1.78272	0.928108
D:\이수지\콩 잎(R3,R7)\2-DE정량\R7pel\2012.03.02 R7 Pellet 3반복.mel	1971c98a-a654-4a5e-a518-c10342bade27	49	1794	1755	101	8.39431	305.922	2.11829	1.06282
D:\이수지\콩 잎(R3,R7)\2-DE정량\R7pel\2012.03.02 R7 Pellet 3반복.mel	1971c98a-a654-4a5e-a518-c10342bade27	50	2267	1980	32	4.56633	70.6694	0.671141	0.245517
D:\이수지\콩 잎(R3,R7)\2-DE정량\R7pel\2012.03.02 R7 Pellet 3반복.mel	1971c98a-a654-4a5e-a518-c10342bade27	51	2268	1893	46	5.20433	90.2249	0.964765	0.313456
D:\이수지\콩 잎(R3,R7)\2-DE정량\R7pel\2012.03.02 R7 Pellet 3반복.mel	1971c98a-a654-4a5e-a518-c10342bade27	52	2407	1914	36	4.07171	74.6693	0.755034	0.259413
D:\이수지\콩 잎(R3,R7)\2-DE정량\R7pel\2012.03.02 R7 Pellet 3반복.mel	1971c98a-a654-4a5e-a518-c10342bade27	53	1046	507	116	5.14698	284.63	2.43289	0.98885
