# Supplementary material for: Proteome data associated with the leaf senescence in Glycine max
Source: Data Brief. 2016 Aug 28;9:90–5. doi: 10.1016/j.dib.2016.08.045 (PMC5013252; doi:10.1016/j.dib.2016.08.045)
Supplement: Supplementary file 1 — Supplementary material [file mmc1.zip › Supplementary Table 3.xlsx]

## Sheet: Sheet 1
Supplementary Table 3: List of the identified proteins in PEG supernatant fraction, identified by MALDI-TOF/TOF MS.
Abundance	Spot No.	AC No.	Glyma	AT10 description	Protein name	Function	Source	Score	Expect	Mr(T)	pI(T)	SC	Queries matched	Best matched peptide
R3	2	A8IKE9	Glyma01g03260.3	alanine-2-oxoglutarate aminotransferase 2	Alanine aminotransferase 3	Primary metabolism	Glycine max	346	3.7e-28	53789	5.52	0.45	28	K.LLEATGISTVPGSGFGQR.E (Ions score 46)
R3	14	C6F119	Glyma17g13470.1	31-kDa RNA binding protein	RNA-binding protein	RNA processing and modification	Glycine max	235	4.7e-17	33169	4.63	0.51	17	R.VYVGNLPWDVDNSR.L (Ions score 46)
R3	15	C6T9I0	Glyma05g02800.1	chloroplast RNA-binding protein 31B	Putative uncharacterized protein (Fragment)	RNA processing and modification	Glycine max	246	3.7e-18	30965	4.79	0.27	15	R.GFGFVTMSTLEELKK.A (Ions score 53)
R3	16	C6TIJ0	Glyma06g18470.1	31-kDa RNA binding protein	Putative uncharacterized protein	RNA processing and modification	Glycine max	490	1.5e-42	32082	4.74	0.51	21	K.LAMLFEQAGTVEIAEVIYNR.E (Ions score 90)
R3	17	C6T9I0	Glyma05g02800.1	chloroplast RNA-binding protein 31B	Putative uncharacterized protein (Fragment)	RNA processing and modification	Glycine max	99	0.0018	30965	4.79	0.27	13	R.GFGFVTMSTLEELKK.A (Ions score 41)
R3	22	C6TJG0	Glyma09g08340.1	chaperonin 20	Putative uncharacterized protein	Protein folding	Glycine max	400	1.5e-33	26640	6.77	0.56	18	K.DKPSIGTVIAVGPGHLDEEGNR.K (Ions score 113)
R3	29	C6TLW4	Glyma04g01610.2	Photosystem II reaction center PsbP family protein	Putative uncharacterized protein	Photosynthesis	Glycine max	281	1.2e-21	27271	6.11	0.24	9	K.SSDGIYYIEYSLQNPGESR.R (Ions score 118)
R3	33	C6TLD4	Glyma18g52980.1	FKBP-like peptidyl-prolyl cis-trans isomerase family protein	Putative uncharacterized protein	Protein folding	Glycine max	335	4.7e-27	26484	8.77	0.48	20	K.IGYNEVIPAFEEAVSGMALGGIR.R (Ions score 85)
R7	37	B1Q2X4	Glyma04g42690.1	PDI-like 1-2	Protein disulfide isomerase	Protein folding	Glycine max	317	3e-25	58953	5.13	0.28	21	K.LDATANDIPSETFDVQGYPTVYFR.S (Ions score 143)
R7	39	B9HJE0	Glyma05g34790.1	Phosphoglucomutase/phosphomannomutase family protein	Predicted protein	Primary metabolism	Populus trichocarpa	207	3e-14	63417	5.49	0.23	15	R.VETTPFGDQKPGTSGLR.K (Ions score 47)
R7	40	B9SXB6	Glyma01g36750.1	aconitase 1	Aconitase, putative	Primary metabolism	Ricinus communis	230	1.5e-16	99108	5.9	0.19	19	K.INPLVPVDLVIDHSVQVDVAR.S (Ions score 57)
R7	41	Q71EW8	Glyma16g04240.3	Cobalamin-independent synthase family protein	Methionine synthase	Primary metabolism	Glycine max	296	3.7e-23	84401	5.93	0.23	19	K.YIPSNTFSHYDQVLDATATLGAVPPR.Y (Ions score 80)
R7	42	Q71EW8	Glyma16g04240.3	Cobalamin-independent synthase family protein	Methionine synthase	Primary metabolism	Glycine max	479	1.9e-41	84401	5.93	0.35	29	K.YIPSNTFSHYDQVLDATATLGAVPPR.Y (Ions score 74)
R7	43	Q71EW8	Glyma16g04240.3	Cobalamin-independent synthase family protein	Methionine synthase	Primary metabolism	Glycine max	286	3.7e-22	84401	5.93	0.22	18	K.YGAGIGPGVYDIHSPR.I (Ions score 66)
R7	44	B9N1W3	Glyma08g28230.1	6-phosphogluconate dehydrogenase family protein	6-phosphogluconate dehydrogenase, decarboxylating	Primary metabolism	Populus trichocarpa	109	0.00019	53994	6.24	0.18	18	K.ICSYAQGMNLIR.A (Ions score 33)
R7	45	C6T9Z1	Glyma17g36090.1	alpha-amylase-like	Putative uncharacterized protein	Primary metabolism	Glycine max	134	5.9e-07	47930	5.76	0.28	14	R.GIYCIFEGGTPDAR.L (Ions score 27)
R7	46	C6TGR8	Glyma09g01270.1	fumarylacetoacetase, putative	Putative uncharacterized protein	Primary metabolism	Glycine max	132	9.4e-07	46097	5.95	0.3	14	R.GPQTPVLDNWYR.L (Ions score 33)
R7	54	Q6RIB6	Glyma02g00810.1	Lactate/malate dehydrogenase family protein	Malate dehydrogenase	Primary metabolism	Glycine max	315	4.7e-25	35846	6.32	0.52	19	R.ELIADDAWLNGEFITTVQQR.G (Ions score 84)
R7	55	Q6RIB6	Glyma02g00810.1	Lactate/malate dehydrogenase family protein	Malate dehydrogenase	Primary metabolism	Glycine max	275	4.7e-21	35846	6.32	0.37	17	K.GVVATTDVVEACTGVNIAVMVGGFPR.K (Ions score 59)
R7	58	Q96454	Glyma14g40670.2	Papain family cysteine protease	Thiol protease isoform B (Fragment)	Protein degradation	Glycine max	461	1.2e-39	35687	7.6	0.28	16	K.HLDHGVLLVGYGEGAYAPIR.F (Ions score 158)
R7	60	Q96454	Glyma14g40670.2	Papain family cysteine protease	Thiol protease isoform B (Fragment)	Protein degradation	Glycine max	294	5.9e-23	35687	7.6	0.24	11	K.HLDHGVLLVGYGEGAYAPIR.F (Ions score 155)
R7	61	Q43016	Glyma04g41990.1	alcohol dehydrogenase 1	Alcohol dehydrogenase-1F	Primary metabolism	Phaseolus acutifolius	416	3.7e-35	41684	5.88	0.38	50	K.AFDYMLKGESIR.C (Ions score 62)
R7	66	B1NC19	Glyma15g19580.1	Cysteine proteinases superfamily protein	Putative cysteine protease	Protein degradation	Glycine max	150	1.5e-08	39699	7.01	0.18	6	K.SISLSEQQLVDCAGR.F (Ions score 128)
R7	71	Q71UA1	Glyma10g33710.1	Fe superoxide dismutase 2	Iron-superoxide dismutase	Redox regulation	Glycine max	188	2.4e-12	27506	5.45	0.26	11	K.SLEEIIVTSYNK.G (Ions score 75)
R7	73	P10743	Glyma08g21410.1	HAD superfamily, subfamily IIIB acid phosphatase	Stem 31 kDa glycoprotein	Signaling	Glycine max	408	2.4e-34	29433	6.72	0.53	19	K.TVNQQAFFYASER.E (Ions score 99)
R7	75	P10743	Glyma08g21410.1	HAD superfamily, subfamily IIIB acid phosphatase	Stem 31 kDa glycoprotein	Signaling	Glycine max	509	1.9e-44	29433	6.72	0.51	18	R.IVGIIGDQWSDLLGDHR.G (Ions score 117)
R7	84	B1ACD3	Glyma16g33710.1	Kunitz family trypsin and protease inhibitor protein	Putative Kunitz trypsin protease inhibitor	Stress/Defense	Glycine max	155	4.7e-09	23925	5.17	0.31	9	R.LEGDHAYEIYSFK.F (Ions score 72)
R7	96	C6T2R0	Glyma03g40770.1	pathogenesis-related 4	Putative uncharacterized protein	Stress/Defense	Glycine max	160	1.5e-09	15927	5.45	0.71	8	K.YGWTAFCGPSGPQGQQSCGR.C (Ions score 94)
Down-regulation	1	A2TJV6	Glyma16g00410.1	chloroplast heat shock protein 70-2	Chloroplast HSP70	Protein folding	Cucumis sativus	518	2.4e-45	75464	5.18	0.3	28	K.LSFKDIDEVILVGGSTR.I (Ions score 132)
Down-regulation	3	A8IKE9	Glyma01g03260.3	alanine-2-oxoglutarate aminotransferase 2	Alanine aminotransferase 3	Primary metabolism	Glycine max	467	3e-40	53789	5.52	0.44	32	K.LLEATGISTVPGSGFGQR.E (Ions score 76)
Down-regulation	4	C6TCS3	Glyma12g04150.1	fructose-bisphosphate aldolase 2	Putative uncharacterized protein	Primary metabolism	Glycine max	124	5.9e-06	25737	8.87	0.29	8	R.LASIGLENTEANR.Q (Ions score 52)
Down-regulation	5	P93565	Glyma04g01020.1	fructose-bisphosphate aldolase 1	Fructose-bisphosphate aldolase (Fragment)	Primary metabolism	Solanum tuberosum	105	0.00047	38632	5.89	0.18	9	R.SAAYYQQGAR.F (Ions score 36)
Down-regulation	6	B0FPD8	Glyma04g01020.1	fructose-bisphosphate aldolase 1	Fructose-bisphosphate aldolase	Primary metabolism	Solanum tuberosum	147	3e-08	43159	6.38	0.28	13	R.SAAYYQQGAR.F (Ions score 51)
Down-regulation	7	P93565	Glyma04g01020.1	fructose-bisphosphate aldolase 1	Fructose-bisphosphate aldolase (Fragment)	Primary metabolism	Solanum tuberosum	153	7.5e-09	38632	5.89	0.31	14	R.SAAYYQQGAR.F (Ions score 46)
Down-regulation	9	C6TC92	Glyma11g06510.1	PS II oxygen-evolving complex 1	Putative uncharacterized protein	Photosynthesis	Glycine max	515	4.7e-45	35042	5.58	0.59	20	K.DGIDYAAVTVQLPGGER.V (Ions score 118
Down-regulation	10	C6TC92	Glyma11g06510.1	PS II oxygen-evolving complex 1	Putative uncharacterized protein	Photosynthesis	Glycine max	781	1.2e-71	35042	5.58	0.65	25	K.FEEKDGIDYAAVTVQLPGGER.V (Ions score 120)
Down-regulation	11	C6TKL8	Glyma01g38750.1	photosystem II subunit O-2	Putative uncharacterized protein	Photosynthesis	Glycine max	740	1.5e-67	35048	6.48	0.67	25	R.GASTGYDNAVALPAGGR.G (Ions score 111)
Down-regulation	12	C6TKL8	Glyma01g38750.1	photosystem II subunit O-2	Putative uncharacterized protein	Photosynthesis	Glycine max	770	1.5e-70	35048	6.48	0.63	25	K.DGIDYAAVTVQLPGGER.V (Ions score 133)
Down-regulation	13	gi|255634951	Glyma02g06830.1	photosystem II subunit O-2	unknown	Photosynthesis	Glycine max	633	3.5e-58	34835	6.07	0.55	22	K.DGIDYAAVTVQLPGGER.V (Ions score 133)
Down-regulation	18	E2CXH7	Glyma10g09470.2	2-cysteine peroxiredoxin B	Peroxiredoxin (Fragment)	Redox regulation	Jatropha curcas	528	2.4e-46	25055	8.37	0.27	11	R.GLFIIDKEGVIQHSTINNLAIGR.S (Ions score 140)
Down-regulation	19	C6T8K3	Glyma09g38550.1	isopentenyl pyrophosphate:dimethylallyl pyrophosphate isomerase 2	Putative uncharacterized protein	Secondary metabolism	Glycine max	112	9.4e-05	27583	5.13	0.37	14	R.LVVDNFLFK.W (Ions score 21)
Down-regulation	20	C6T5C9	Glyma17g05840.2	Stress responsive alpha-beta barrel domain protein	Putative uncharacterized protein	Stress/Defense	Glycine max	594	5.9e-53	27810	6.39	0.61	21	K.QISEFSLGENFSPGR.A (Ions score 116)
Down-regulation	21	C6T8W8	Glyma18g14410.1	photosystem II subunit P-1	Putative uncharacterized protein	Photosynthesis	Glycine max	456	3.7e-39	28600	7.68	0.47	15	R.YEDNFDSTSNVAVMVTATDKK.S (Ions score 130)
Down-regulation	23	A5AF07	Glyma05g00910.3	D-ribulose-5-phosphate-3-epimerase	Putative uncharacterized protein	Photosynthesis	Vitis vinifera	341	1.2e-27	33877	5.54	0.38	10	K.VIEAGANALVAGSAVFGAK.D (Ions score 140)
Down-regulation	24	C6TKL8	Glyma01g38750.1	photosystem II subunit O-2	Putative uncharacterized protein	Photosynthesis	Glycine max	577	3e-51	35048	6.48	0.5	19	K.DGIDYAAVTVQLPGGER.V (Ions score 117)
Down-regulation	25	C6TDC1	Glyma16g25860.1	photosystem II subunit O-2	Putative uncharacterized protein	Photosynthesis	Glycine max	448	2.4e-38	18119	4.74	0.75	16	K.DGIDYAAVTVQLPGGER.V (Ions score 81)
Down-regulation	26	C6T8W8	Glyma18g14410.1	photosystem II subunit P-1	Putative uncharacterized protein	Photosynthesis	Glycine max	391	1.2e-32	28600	7.68	0.28	11	K.SITDYGSPEEFLSQVDYLLGK.Q (Ions score 115)
Down-regulation	30	C6TFM7	Glyma19g37500.2	Thioredoxin superfamily protein	Putative uncharacterized protein (Fragment)	Redox regulation	Glycine max	302	9.4e-24	25259	8.85	0.48	15	K.AIGVELDLSDKPVGLGVR.S (Ions score 114)
Down-regulation	31	Q944B7	Glyma11g19840.2	copper/zinc superoxide dismutase 2	Superoxide dismutase [Cu-Zn]	Redox regulation	Pinus pinaster	260	1.5e-19	22219	6.11	0.22	8	R.ALVVHELEDDLGKGGHELSLTTGNAGGR.L (Ions score 141)
Down-regulation	32	C6TFH5	Glyma11g19840.2	copper/zinc superoxide dismutase 2	Superoxide dismutase [Cu-Zn]	Redox regulation	Glycine max	444	5.9e-38	13781	5.9	0.35	9	R.ALVVHELEDDLGKGGHELSLTTGNAGGR.L (Ions score 170)
Down-regulation	34	C6SXW5	Glyma12g32580.1	photosynthetic electron transfer C	Cytochrome b6-f complex iron-sulfur subunit	Photosynthesis	Glycine max	347	3e-28	24542	8.67	0.37	13	K.FICPCHGSQYNDQGR.V (Ions score 113)
Down-regulation	35	C6T2R9	Glyma12g35190.1	thioredoxin M-type 4	Putative uncharacterized protein	Redox regulation	Glycine max	156	3.7e-09	20094	9.13	0.26	9	R.MIHPIIDELAK.E (Ions score 73)
Down-regulation	36	C6T1D7	Glyma08g24750.1	MLP-like protein 43	Putative uncharacterized protein	Stress/Defense	Glycine max	323	7.5e-26	17456	6.02	0.55	12	K.LIFQAIDTDHGGVIIK.W (Ions score 92)
Up-regulation	47	Q06197	Glyma14g39160.2	cytosolic NADP+-dependent isocitrate dehydrogenase	Isocitrate dehydrogenase [NADP]	Primary metabolism	Glycine max	372	9.4e-31	46363	5.87	0.42	22	R.EHYLNTEEFIDAVAAELSAR.L (Ions score 122)
Up-regulation	49	C6TDF5	Glyma19g01210.4	formate dehydrogenase	Putative uncharacterized protein	Primary metabolism	Glycine max	550	1.5e-48	42140	6.9	0.57	26	K.LNPNFVGCVEGALGIR.E (Ions score 108)
Up-regulation	50	C6T9Z5	Glyma13g23790.1	formate dehydrogenase	Putative uncharacterized protein	Primary metabolism	Glycine max	435	4.7e-37	43082	6.28	0.57	24	R.LKPFNCNLLYFDR.L (Ions score 71)
Up-regulation	51	C6T9X5	Glyma10g07820.1	monodehydroascorbate reductase 1	Putative uncharacterized protein	Redox regulation	Glycine max	331	1.2e-26	43668	5.88	0.47	21	K.TVEEYDYLPYFYSR.S (Ions score 71)
Up-regulation	52	C6TIP9	Glyma19g43150.1	O-acetylserine (thiol) lyase (OAS-TL) isoform A1	Cysteine synthase	Primary metabolism	Glycine max	551	1.2e-48	34395	5.6	0.54	23	R.YLSSVLFESVKR.E (Ions score 93)
Up-regulation	53	C6TMX6	Glyma03g40490.1	O-acetylserine (thiol) lyase (OAS-TL) isoform A1	Cysteine synthase	Primary metabolism	Glycine max	635	4.7e-57	34527	5.53	0.61	28	K.LYGIEPVESPILSGGKPGPHK.I (Ions score 80)
Up-regulation	56	Q9ZT38	Glyma04g41990.1	alcohol dehydrogenase 1	Alcohol-dehydrogenase (Fragment)	Primary metabolism	Glycine max	277	3e-21	37042	6.13	0.41	23	K.THPVNFLNER.T (Ions score 57)
Up-regulation	59	F6H7L5	Glyma09g00660.1	glyoxalase I homolog	Putative uncharacterized protein	Detoxification	Vitis vinifera	211	1.2e-14	46874	5.69	0.25	16	K.FYTECFGMK.L (Ions score 52)
Up-regulation	62	C6SY93	Glyma08g25520.1	kunitz trypsin inhibitor 1	Putative uncharacterized protein	Stress/Defense	Glycine max	288	2.4e-22	23203	4.47	0.34	9	R.LIITGLDDNFGSIGNYFR.I (Ions score 120)
Up-regulation	63	C6TI55	Glyma16g28970.1	chitinase A	Putative uncharacterized protein	Stress/Defense	Glycine max	142	9.4e-08	32092	4.87	0.12	9	R.ALNSFSSQR.K (Ions score 44)
Up-regulation	64	C6TI55	Glyma16g28970.1	chitinase A	Putative uncharacterized protein	Stress/Defense	Glycine max	202	9.4e-14	32092	4.87	0.12	9	K.VYLSAAPQCIIPDAHLDR.A (Ions score 72)
Up-regulation	67	C6SYB8	Glyma20g26600.1	Plant basic secretory protein (BSP) family protein	Putative uncharacterized protein	Stress/Defense	Glycine max	565	4.7e-50	25280	4.86	0.6	21	K.VNLFVDDMDGVAYTSNDEIHLSAR.Y (Ions score 102)
Up-regulation	69	P25096	Glyma05g38130.1	osmotin 34	Protein P21	Stress/Defense	Glycine max	375	4.7e-31	22361	4.84	0.39	12	K.TDQYCCNSGSCGPTDYSR.F (Ions score 136)
Up-regulation	70	Q9FQ95	Glyma13g19830.1	Glutathione S-transferase family protein	In2-1 protein	Detoxification	Glycine max	362	9.4e-30	27071	5.21	0.67	21	R.FQIVFAEVFK.H (Ions score 67)
Up-regulation	72	Q9FQ95	Glyma13g19830.1	Glutathione S-transferase family protein	In2-1 protein	Detoxification	Glycine max	103	0.00075	27071	5.21	0.32	8	R.LYISYSCPYAQR.V (Ions score 41)
Up-regulation	74	P10743	Glyma08g21410.1	HAD superfamily, subfamily IIIB acid phosphatase	Stem 31 kDa glycoprotein	Signaling	Glycine max	461	1.2e-39	29433	6.72	0.57	20	R.IVGIIGDQWSDLLGDHR.G (Ions score 137)
Up-regulation	76	P10743	Glyma08g21410.1	HAD superfamily, subfamily IIIB acid phosphatase	Stem 31 kDa glycoprotein	Signaling	Glycine max	455	4.7e-39	29433	6.72	0.51	17	R.IVGIIGDQWSDLLGDHR.G (Ions score 154)
Up-regulation	77	P10743	Glyma08g21410.1	HAD superfamily, subfamily IIIB acid phosphatase	Stem 31 kDa glycoprotein	Signaling	Glycine max	397	3e-33	29433	6.72	0.48	16	R.IVGIIGDQWSDLLGDHR.G (Ions score 123)
Up-regulation	78	P10743	Glyma08g21410.1	HAD superfamily, subfamily IIIB acid phosphatase	Stem 31 kDa glycoprotein	Signaling	Glycine max	407	3e-34	29433	6.72	0.51	20	K.TVNQQAFFYASER.E (Ions score 107)
Up-regulation	79	C6ZQJ7	Glyma15g40190.1	glutathione S-transferase TAU 19	Glutathione S-transferase	Detoxification	Glycine max	354	5.9e-29	25212	5.58	0.4	19	K.TFGSLNIESECPK.F (Ions score 87)
Up-regulation	80	Q93XE6	Glyma20g38560.1	Chalcone-flavanone isomerase family protein	Chalcone--flavonone isomerase 1A	Secondary metabolism	Glycine max	729	1.9e-66	23307	6.23	0.58	23	K.AVSAAVLETMIGEHAVSPDLKR.S (Ions score 104)
Up-regulation	81	C6TD38	Glyma07g30750.1	flavodoxin-like quinone reductase 1	Putative uncharacterized protein	Secondary metabolism	Glycine max	634	5.9e-57	21984	6.43	0.5	15	K.SDVPIITPNELPEADGLLLGFPTR.F (Ions score 164)
Up-regulation	82	C6T5T1	Glyma10g40720.1	Plant basic secretory protein (BSP) family protein	Putative uncharacterized protein	Stress/Defense	Glycine max	352	9.4e-29	26928	6.51	0.55	17	R.TGYSDQFFVQLLGK.T (Ions score 71)
Up-regulation	83	B1ACD3	Glyma16g33710.1	Kunitz family trypsin and protease inhibitor protein	Putative Kunitz trypsin protease inhibitor	Stress/Defense	Glycine max	356	3.7e-29	23925	5.17	0.54	12	K.VMAVGDDIEPYYVR.F (Ions score 97)
Up-regulation	85	B1ACD5	Glyma09g28310.1	Kunitz family trypsin and protease inhibitor protein	Kunitz trypsin protease inhibitor	Stress/Defense	Glycine max	699	1.9e-63	22947	5.24	0.64	16	R.TGNSNCPVTVLQDYSEIFR.G (Ions score 148)
Up-regulation	86	C6SZN6	Glyma12g06240.1	Adenine nucleotide alpha hydrolases-like superfamily protein	Putative uncharacterized protein	Stress/Defense	Glycine max	259	1.9e-19	17992	5.61	0.71	14	R.NLLWSTTGSPLIPLSEFR.E (Ions score 103)
Up-regulation	87	C6SVX3	Glyma11g14310.1	Adenine nucleotide alpha hydrolases-like superfamily protein	Putative uncharacterized protein	Stress/Defense	Glycine max	328	2.4e-26	17781	5.69	0.43	10	R.HYEVDTDAEVLDLLDTASR.Q (Ions score 155)
Up-regulation	88	E0YNQ4	Glyma11g21020.1	Disease resistance-responsive (dirigent-like protein) family protein	Disease resistance response protein 1	Stress/Defense	Glycine max	449	1.9e-38	28395	6.49	0.5	17	K.LTHLHFFYHDILEGK.N (Ions score 101)
Up-regulation	90	gi|68064400	Glyma01g42670.1	osmotin 34	Thaumatin-like protein	Stress/Defense	Phaseolus vulgaris	146	1.7e-09	3277	8.26	0.76	2	-.ANFEIVNNCPYTVWAAASPGGGR.R (Ions score 134)
Up-regulation	97	C6T049	Glyma02g43790.1	MD-2-related lipid recognition domain-containing protein / ML domain-containing protein	Putative uncharacterized protein	Signaling	Glycine max	139	1.9e-07	18273	5.48	0.16	5	K.VSGVEILPDPVER.G (Ions score 62)
Up-regulation	98	C6SZP4	Glyma03g16510.1	Adenine nucleotide alpha hydrolases-like superfamily protein	Putative uncharacterized protein	Stress/Defense	Glycine max	383	7.5e-32	18652	5.94	0.64	15	K.YDVQIDIEVLDLLDTASR.Q (Ions score 115)
Up-regulation	99	gi|401414	Glyma19g43460.1	pathogenesis-related 4	Wound-induced protein	Stress/Defense	Glycine max	126	1.7e-07	11402	7.81	0.46	7	K.YGWTAFCGPVGPR.G (Ions score 36)
Up-regulation	100	gi|255631764	Glyma18g41420.1	Adenine nucleotide alpha hydrolases-like superfamily protein	unknown	Stress/Defense	Glycine max	97	0.00014	17492	6.3	0.29	6	K.HYGVQTDAEVLDLLDTAAR.Q (Ions score 74)
