# Supplementary material for: Proteome data associated with the leaf senescence in Glycine max
Source: Data Brief. 2016 Aug 28;9:90–5. doi: 10.1016/j.dib.2016.08.045 (PMC5013252; doi:10.1016/j.dib.2016.08.045)
Supplement: Supplementary file 1 — Supplementary material [file mmc1.zip › Supplementary Table 4.xlsx]

## Sheet: Sheet 1
Supplementary Table 4: List of the identified proteins in PEG pellet fraction, identified by MALDI-TOF/TOF MS.
Abundance	Spot No.	Locus No.	AC No.	Protein name	Function	Source	Score	Expect	Mr(T)	pI(T)	SC	Queries matched	Best matched peptide
R3	101	Glyma14g07270.1	AAC06026.1	Ribulose bisphosphate carboxylase/oxygenase activase B, chloroplastic	Photosynthesis	Hordeum vulgare	113	1.6e-07	47426	7.59	0.18	8	R.LVDTFPGQSIDFFGALR.A (Ions score 47)
R3	102	Glyma12g03020.1	Q5Z5A8	Photosystem II stability/assembly factor HCF136, chloroplastic	Photosynthesis	Oryza sativa	341	2.5e-30	45498	9.02	0.22	12	R.TVSSGISGASYYTGTFNTVNR.S (Ions score 172)
R3	105	Glyma16g25860.1	P14226	Oxygen-evolving enhancer protein 1, chloroplastic	Photosynthesis	Pisum sativum	159	4e-12	35100	6.25	0.25	12	K.DGIDYAAVTVQLPGGER.V (Ions score 42)
R3	106	Glyma16g25860.1	P14226	Oxygen-evolving enhancer protein 1, chloroplastic	Photosynthesis	Pisum sativum	245	1e-20	35100	6.25	0.25	12	R.GASTGYDNAVALPAGGR.G (Ions score 71)
R3	107	Glyma16g25860.1	P14226	Oxygen-evolving enhancer protein 1, chloroplastic	Photosynthesis	Pisum sativum	390	3.2e-35	35100	6.25	0.29	14	K.DGIDYAAVTVQLPGGER.V (Ions score 131)
R3	108	Glyma16g23710.1	Q9FKW6	Ferredoxin--NADP reductase, leaf isozyme 1, chloroplastic	Redox regulation	Arabidopsis thaliana	216	8e-18	40643	8.32	0.2	14	K.DPNATIIMLGTGTGIAPFR.S (Ions score 100)
R3	109	Glyma16g23710.1	Q9FKW6	Ferredoxin--NADP reductase, leaf isozyme 1, chloroplastic	Redox regulation	Arabidopsis thaliana	101	2.5e-06	40643	8.32	0.16	12	K.DPNATIIMLGTGTGIAPFR.S (Ions score 39)
R3	110	Glyma03g40640.1	ACU20371	unknown	Unknown	Glycine max	72	0.047	29893	5.37	0.16	6	R.SLGIPLSVLDDNPR.L (Ions score 48)
R3	111	Glyma10g09470.1	Q6ER94	2-Cys peroxiredoxin BAS1, chloroplastic	Redox regulation	Oryza sativa	93	1.6e-05	28307	5.67	0.11	7	R.GLFIIDKEGVIQHSTINNLAIGR.S (Ions score 44)
R3	112	Glyma10g09470.1	Q6ER94	2-Cys peroxiredoxin BAS1, chloroplastic	Redox regulation	Oryza sativa	185	1e-14	28307	5.67	0.19	10	R.GLFIIDKEGVIQHSTINNLAIGR.S (Ions score 95)
R3	113	Glyma05g03340.1	Q02758	ATP synthase delta chain, chloroplastic	Photosynthesis	Pisum sativum	101	2.5e-06	27607	9.45	0.05	2	K.TLLDPSLVAGFTVR.Y (Ions score 97)
R3	115	Glyma08g41660.1	PF01789	Oxygen-evolving enhancer protein 2, chloroplastic	Photosynthesis	Helianthus annuus	91	2.6e-05	28231	8.67	0.15	8	K.WNPSKEVEYPGQVLR.Y (Ions score 40)
R3	117	Glyma02g184000.1	Q2PMU9	ATP synthase epsilon chain, chloroplastic	Photosynthesis	Glycine max	462	2e-42	14801	5.41	0.85	18	K.EIILSTNSGQIGVLPNHAPIATAVDIGILR.I (Ions score 119)
R7	118	Glyma16g00410.1	Q02028	Stromal 70 kDa heat shock-related protein, chloroplastic	Photosynthesis	Pisum sativum	173	1.6e-13	75583	5.22	0.17	14	K.DIDEVILVGGSTR.I (Ions score 50)
R7	135	Glyma06g18640.1	Q43467	Elongation factor Tu, chloroplastic	Protein synthesis	Glycine max	322	2e-28	52177	6.21	0.23	15	K.ILDEALAGDNVGLLLR.G (Ions score 131)
R7	136	Glyma03g06420.1	AAC06026.1	Ferritin-3, chloroplastic	Redox regulation	Vigna unguiculata	108	5.1e-07	28597	5.54	0.18	6	K.GHGVWHFDQR.L (Ions score 50)
