# Supplementary material for: Proteome data associated with the leaf senescence in Glycine max
Source: Data Brief. 2016 Aug 28;9:90–5. doi: 10.1016/j.dib.2016.08.045 (PMC5013252; doi:10.1016/j.dib.2016.08.045)
Supplement: Supplementary file 1 — Supplementary material [file mmc1.zip › Supplementary Table 5.xlsx]

## Sheet: Sheet1
Supplementary Table 5: List of the identified proteins in PEG supernatant fraction, identified by 1D shotgun approach using QExactive Orbitrap high resolution mass spectrometer.
Expression	GI number	Uniprot A/C	Locus No.	NCBI Description	Uniprot Description	Organism	Score	Coverage	# Proteins	# Peptides	# Unique Peptides	# PSMs	# AAs	MW [kDa]	calc. pI
R7 specific	62738230	P10538	Glyma06g45700.1|PACid:26302109	Chain A, The Role Of An Inner Loop In The Catalytic Mechanism Of Soybean Beta-Amylase	Beta-amylase (EC 3.2.1.2) (1,4-alpha-D-glucan maltohydrolase)	Glycine max (Soybean) (Glycine hispida)	527.2	69.29	23	45	22	201	495	55.9	5.55
R7 specific	6573171	Q9SDZ0	Glyma04g01380.1|PACid:26302829	isoflavone reductase homolog 2 [Glycine max]	Isoflavone reductase homolog 2 (Uncharacterized protein)	Glycine max (Soybean) (Glycine hispida)	222.34	92.26	3	24	14	90	310	33.9	5.88
R7 specific	11385579	Q9FQ95	Glyma13g19830.1|PACid:26316748	In2-1 protein [Glycine max]	In2-1 protein (Lambda class glutathione S-transferase) (Uncharacterized protein)	Glycine max (Soybean) (Glycine hispida)	163.44	70.89	2	17	13	63	237	27	5.35
R7 specific	300557515	Q41199	Glyma17g33050.1|PACid:26311068	unnamed protein product [Glycine max]	Aspartate aminotransferase (EC 2.6.1.1)	Glycine max (Soybean) (Glycine hispida)	110.43	72.35	4	29	11	73	463	50.5	7.9
R7 specific	38640795	Q6S9W0	Glyma11g10080.1|PACid:26295302	endo-1,3-beta-glucanase [Glycine max]	Endo-1,3-beta-glucanase	Glycine max (Soybean) (Glycine hispida)	156.22	77.06	4	14	8	48	340	36.6	8.85
R7 specific	310567	A0A0R0J9J2	Glyma06g00510.1|PACid:26299089	glutamate 1-semialdehyde aminotransferase [Glycine max]	Uncharacterized protein	Glycine max (Soybean) (Glycine hispida)	54.2	57.51	2	22	7	42	466	49.6	5.94
R7 specific	255625573	C6SV58	Glyma19g00200.3|PACid:26327125	unknown [Glycine max]	Putative uncharacterized protein	Glycine max (Soybean) (Glycine hispida)	102.69	87.78	6	15	6	50	180	20.6	6.55
R7 specific	257721020	A0A0R0J536	Glyma07g25390.1|PACid:26350605	unnamed protein product [Glycine max]	Uncharacterized protein	Glycine max (Soybean) (Glycine hispida)	40.7	53.27	2	19	6	36	398	44.4	7.01
R7 specific	255625641	C6SV92	Glyma13g26630.1|PACid:26316463	unknown [Glycine max]	Putative uncharacterized protein	Glycine max (Soybean) (Glycine hispida)	60.05	54.37	2	10	5	23	206	22.8	6.81
R7 specific	255631764	C6T3L1	Glyma18g41420.1|PACid:26354279	unknown [Glycine max]	Uncharacterized protein	Glycine max (Soybean) (Glycine hispida)	47.41	88.54	1	15	5	33	157	17.4	6.8
R7 specific	257686302	A0A0R0I8Z5	Glyma09g28200.1|PACid:26341967	unnamed protein product [Glycine max]	Uncharacterized protein	Glycine max (Soybean) (Glycine hispida)	131.06	75.26	4	22	5	54	291	31	6
R7 specific	257742417	A0A0R4J3I5	Glyma06g14200.1|PACid:26301604	unnamed protein product [Glycine max]	Uncharacterized protein	Glycine max (Soybean) (Glycine hispida)	45.5	61.37	9	16	5	31	365	39.9	5.91
R7 specific	257716349		0	unnamed protein product [Glycine max]			110.39	61.06	9	21	5	59	321	34.9	6.14
R7 specific	167963388	B0M197	Glyma09g37570.1|PACid:26341936	peroxisomal voltage-dependent anion-selective channel protein [Glycine max]	Peroxisomal voltage-dependent anion-selective channel protein	Glycine max (Soybean) (Glycine hispida)	44.76	42.39	3	8	4	25	276	29.8	8.65
R7 specific	18728	C6TI38	Glyma02g47750.1|PACid:26288925	NAD(P)H dependent 6'-deoxychalcone synthase [Glycine max]	Putative uncharacterized protein	Glycine max (Soybean) (Glycine hispida)	25.32	87.62	2	23	4	49	315	35.5	6.8
R7 specific	255628745	C6SZP4	Glyma03g16510.1|PACid:26334966	unknown [Glycine max]	Putative uncharacterized protein	Glycine max (Soybean) (Glycine hispida)	52.14	67.07	2	14	4	42	167	18.6	6.34
R7 specific	255645797	C6TKF0	Glyma08g12200.1|PACid:26307072	unknown [Glycine max]	Putative uncharacterized protein	Glycine max (Soybean) (Glycine hispida)	26.86	89.38	1	19	4	43	273	29.1	9.31
R7 specific	1247331	A0A0R0G0Q7	Glyma15g15200.1|PACid:26332697	beta-1,3-glucanase [Glycine max]	Uncharacterized protein	Glycine max (Soybean) (Glycine hispida)	28.27	64.05	3	16	4	27	370	40.9	8.68
R7 specific	292684225	A0A0R0INR5	Glyma08g19290.1|PACid:26309776	UDP-rhamnose:soyasaponin III-rhamnosyltransferase [Glycine max]	Uncharacterized protein	Glycine max (Soybean) (Glycine hispida)	37.65	66.1	1	26	4	63	472	53.5	6.27
R7 specific	255636619	C6T9Z5	Glyma13g23790.1|PACid:26315984	unknown [Glycine max]	Uncharacterized protein	Glycine max (Soybean) (Glycine hispida)	64.62	60.31	3	17	4	41	388	42.8	6.77
R7 specific	255626829	C6SWY6	Glyma09g04530.1|PACid:26339850	unknown [Glycine max]	Uncharacterized protein	Glycine max (Soybean) (Glycine hispida)	51.54	100	2	17	4	46	158	16.5	4.83
R7 specific	255629261	C6T0F2	Glyma08g19810.1|PACid:26306640	unknown [Glycine max]	Uncharacterized protein	Glycine max (Soybean) (Glycine hispida)	40.35	47.11	1	12	4	28	242	27.2	9.42
R7 specific	255631546	C6T3A2	Glyma17g03365.1|PACid:26312743	unknown [Glycine max]	Uncharacterized protein	Glycine max (Soybean) (Glycine hispida)	39.29	63.29	1	15	4	33	158	16.7	4.93
R7 specific	255645259	C6TJN7	Glyma17g08630.1|PACid:26312533	unknown [Glycine max]	Uncharacterized protein	Glycine max (Soybean) (Glycine hispida)	23.5	32.36	2	9	4	18	275	28.1	5.31
R7 specific	1403675	Q39900	Glyma19g31580.1|PACid:26325979	beta-1,3-glucanase [Glycine max]	Beta-1,3-glucanase	Glycine max (Soybean) (Glycine hispida)	9.91	30.17	2	9	3	11	348	38.7	9.03
R7 specific	51039630	Q53B72	Glyma06g14820.1|PACid:26299704	putative chalcone isomerase 4 [Glycine max]	Chalcone-flavonone isomerase family protein	Glycine max (Soybean) (Glycine hispida)	27.33	51.67	5	6	3	10	209	23.5	4.92
R7 specific	255625955	C6SVP9	Glyma20g38560.1|PACid:26337266	unknown [Glycine max]	Chalcone-flavonone isomerase family protein	Glycine max (Soybean) (Glycine hispida)	41.19	87.61	4	22	3	45	218	23.2	6.7
R7 specific	12698917	Q9SDY6	Glyma02g04820.1|PACid:26288154	chitinase class I [Glycine max]	Chitinase class I (EC 3.2.1.14) (Uncharacterized protein)	Glycine max (Soybean) (Glycine hispida)	22.9	53.75	1	10	3	20	320	34.3	7.42
R7 specific	255641202	C6TGC6	Glyma04g03490.1|PACid:26302708	unknown [Glycine max]	Glucose-6-phosphate isomerase (EC 5.3.1.9)	Glycine max (Soybean) (Glycine hispida)	24.92	39.96	1	20	3	42	568	62.6	6.33
R7 specific	11385463	Q9FQD4	Glyma14g03470.1|PACid:26285449	glutathione S-transferase GST 24 [Glycine max]	Glutathione S-transferase GST 24 (EC 2.5.1.18) (Phi class glutathione S-transferase) (Uncharacterized protein)	Glycine max (Soybean) (Glycine hispida)	17.49	77.67	3	19	3	45	215	24.8	6.07
R7 specific	255638590	C6TCQ0	Glyma01g00730.1|PACid:26323650	unknown [Glycine max]	Putative uncharacterized protein	Glycine max (Soybean) (Glycine hispida)	44.96	49.16	1	7	3	28	238	26.7	5.9
R7 specific	255627013	C6SX78	Glyma06g13840.5|PACid:26300549	unknown [Glycine max]	Putative uncharacterized protein	Glycine max (Soybean) (Glycine hispida)	28.63	82.09	2	8	3	13	134	15.3	5.53
R7 specific	255647098	C6TM75	Glyma18g47770.1|PACid:26355595	unknown [Glycine max]	Putative uncharacterized protein	Glycine max (Soybean) (Glycine hispida)	19.13	50.5	2	14	3	23	301	34.1	6.19
R7 specific	255641654	C6TGZ7	Glyma18g16260.1|PACid:26357332	unknown [Glycine max]	Uncharacterized protein	Glycine max (Soybean) (Glycine hispida)	15.39	43.12	2	13	3	20	276	29.8	7.68
R7 specific	255644410	C6TIE2	Glyma12g12800.1|PACid:26294554	unknown [Glycine max]	Uncharacterized protein	Glycine max (Soybean) (Glycine hispida)	15.38	58.92	3	15	3	27	314	35.3	5.3
R7 specific	296511839	A0A0R0I177	Glyma10g07820.1|PACid:26344918	unnamed protein product [Glycine max]	Uncharacterized protein	Glycine max (Soybean) (Glycine hispida)	339.92	90.53	3	46	3	195	433	46.8	5.91
R7 specific	257656427	A0A0R4J4D2	Glyma10g40870.2|PACid:26346242	unnamed protein product [Glycine max]	Uncharacterized protein	Glycine max (Soybean) (Glycine hispida)	19.24	72.07	6	22	3	38	358	39.1	5.95
R7 specific	2921317	O49012	Glyma11g10070.1|PACid:26296170	beta-1,3-glucanase 3 [Glycine max]	Beta-1,3-glucanase 3 (Fragment)	Glycine max (Soybean) (Glycine hispida)	62.65	34.45	1	5	2	18	238	26.1	4.45
R7 specific	306561651	B0M1A6	Glyma06g19820.1|PACid:26302070	betaine aldehyde dehydrogenase [Glycine max]	Betaine aldehyde dehydrogenase (Peroxisomal betaine-aldehyde dehydrogenase) (Uncharacterized protein)	Glycine max (Soybean) (Glycine hispida)	17.57	60.44	1	26	2	59	503	54.7	5.34
R7 specific	38679415	Q2TUV6	Glyma15g40190.1|PACid:26330453	glutathione S-transferase 2 [Glycine max]	Glutathione S-transferase 2	Glycine max (Soybean) (Glycine hispida)	23.28	62.96	11	19	2	30	216	25.1	5.77
R7 specific	77540210	Q38IX1	Glyma19g28240.1|PACid:26328329	glyceraldehyde-3-phosphate dehydrogenase A subunit [Glycine max]	Glyceraldehyde-3-phosphate dehydrogenase (EC 1.2.1.-)	Glycine max (Soybean) (Glycine hispida)	11.34	58.81	5	23	2	61	403	43.2	8.25
R7 specific	5726567	Q9SWA8	Glyma12g04701.2|PACid:26292339	glycine-rich RNA-binding protein [Glycine max]	Glycine-rich RNA-binding protein (Uncharacterized protein)	Glycine max (Soybean) (Glycine hispida)	21.51	58.13	3	10	2	22	160	15.8	7.2
R7 specific	152926332	A7LCD5	Glyma07g03910.1|PACid:26347532	lipoxygenase-9 [Glycine max]	Lipoxygenase (EC 1.13.11.-)	Glycine max (Soybean) (Glycine hispida)	29.14	45.43	15	38	2	87	865	96.3	7.02
R7 specific	255632590	B6ZK00	Glyma18g46141.5|PACid:26356628	unknown [Glycine max]	Peroxisomal biogenesis factor 11 family protein (Uncharacterized protein)	Glycine max (Soybean) (Glycine hispida)	24.38	88.94	2	24	2	50	235	25.9	9.76
R7 specific	255647140	C6TM96	Glyma11g15120.1|PACid:26298238	unknown [Glycine max]	Putative uncharacterized protein	Glycine max (Soybean) (Glycine hispida)	26.2	88.32	21	21	2	51	214	23.6	8.22
R7 specific	255648230	C6TNS6	Glyma11g07516.1|PACid:26297968	unknown [Glycine max]	Putative uncharacterized protein	Glycine max (Soybean) (Glycine hispida)	24.96	69.18	2	18	2	35	318	35.6	5.73
R7 specific	255631494	C6T376	Glyma09g04520.1|PACid:26341854	unknown [Glycine max]	Putative uncharacterized protein	Glycine max (Soybean) (Glycine hispida)	18.27	78.34	2	11	2	19	157	17.2	5.54
R7 specific	255626741	C6SWU2	Glyma12g01970.1|PACid:26294497	unknown [Glycine max]	Putative uncharacterized protein	Glycine max (Soybean) (Glycine hispida)	14.72	56.52	1	6	2	13	161	17.7	4.81
R7 specific	255642489	C6TI56	Glyma13g20780.1|PACid:26316141	unknown [Glycine max]	Putative uncharacterized protein	Glycine max (Soybean) (Glycine hispida)	14.67	71.26	2	23	2	67	341	37.4	5.44
R7 specific	255638086	C6TC05	Glyma19g44760.2|PACid:26325947	unknown [Glycine max]	Putative uncharacterized protein	Glycine max (Soybean) (Glycine hispida)	10.87	40.07	1	9	2	92	272	30	9.47
R7 specific	255642364	C6THZ4	Glyma09g01270.1|PACid:26341995	unknown [Glycine max]	Putative uncharacterized protein	Glycine max (Soybean) (Glycine hispida)	8.76	30.88	2	9	2	13	421	45.8	6.4
R7 specific	255642309	C6THW7	Glyma18g10270.1|PACid:26354847	unknown [Glycine max]	Putative uncharacterized protein	Glycine max (Soybean) (Glycine hispida)	8.74	50.15	2	12	2	27	325	35.7	7.72
R7 specific	255628307	C6SZ25	Glyma02g40530.7|PACid:26288987	unknown [Glycine max]	Putative uncharacterized protein	Glycine max (Soybean) (Glycine hispida)	6.91	67.48	2	15	2	22	206	22.9	9.04
R7 specific	255641684	C6TH12	Glyma14g40380.1|PACid:26285333	unknown [Glycine max]	Putative uncharacterized protein	Glycine max (Soybean) (Glycine hispida)	6.76	47.05	6	17	2	27	457	51.5	4.7
R7 specific	255626413	C6SWC8	Glyma20g02110.2|PACid:26338928	unknown [Glycine max]	Putative uncharacterized protein	Glycine max (Soybean) (Glycine hispida)	4.87	88.66	1	8	2	12	97	10.6	6.29
R7 specific	255648195	C6TNQ9	Glyma11g13330.2|PACid:26295682	unknown [Glycine max]	Putative uncharacterized protein (Fragment)	Glycine max (Soybean) (Glycine hispida)	6.15	42.86	1	13	2	19	287	32.4	7.97
R7 specific	225016160	C0JJJ2	Glyma18g46050.5|PACid:26355896	Rpp4 candidate 3 [Glycine max]	Rpp4 candidate 3	Glycine max (Soybean) (Glycine hispida)	9.37	46.3	1	137	2	240	3693	422.9	6.25
R7 specific	255628091	C6SYR7	Glyma20g35580.1|PACid:26338491	unknown [Glycine max]	Uncharacterized protein	Glycine max (Soybean) (Glycine hispida)	115.76	76.76	2	13	2	51	142	15.8	9.32
R7 specific	255626469	C6SWF6	Glyma16g32740.1|PACid:26351518	unknown [Glycine max]	Uncharacterized protein	Glycine max (Soybean) (Glycine hispida)	69.07	32.8	1	5	2	26	189	20.9	4.78
R7 specific	255626197	C6SW20	Glyma03g39110.1|PACid:26333073	unknown [Glycine max]	Uncharacterized protein	Glycine max (Soybean) (Glycine hispida)	37.07	89.12	7	12	2	41	193	22.1	6.95
R7 specific	255636244	C6T9G0	Glyma05g05260.1|PACid:26321351	unknown [Glycine max]	Uncharacterized protein	Glycine max (Soybean) (Glycine hispida)	25.05	57.92	16	13	2	22	202	22.6	5.71
R7 specific	255644738	C6TIY1	Glyma19g39800.1|PACid:26326487	unknown [Glycine max]	Uncharacterized protein	Glycine max (Soybean) (Glycine hispida)	22.53	62	2	13	2	34	200	21.8	4.55
R7 specific	255638882	C6TD41	Glyma14g24040.1|PACid:26286565	unknown [Glycine max]	Uncharacterized protein	Glycine max (Soybean) (Glycine hispida)	18.33	62.39	1	9	2	24	117	12.9	7.44
R7 specific	255647576	C6TMV9	Glyma03g37080.5|PACid:26333289	unknown [Glycine max]	Uncharacterized protein	Glycine max (Soybean) (Glycine hispida)	15.7	51.7	2	13	2	19	294	31.4	8.22
R7 specific	257647034	C6TIQ5	Glyma03g23890.1|PACid:26333767	unnamed protein product [Glycine max]	Uncharacterized protein	Glycine max (Soybean) (Glycine hispida)	75.29	70.55	2	22	2	52	343	37.9	6.32
R7 specific	257689931	A0A0R4J3V9	Glyma08g06570.1|PACid:26310459	unnamed protein product [Glycine max]	Uncharacterized protein	Glycine max (Soybean) (Glycine hispida)	51.35	56.59	3	11	2	32	205	21.7	6.54
R7 specific	257325498	C6TFE2	Glyma09g22306.1|PACid:26343465	unnamed protein product [Glycine max]	Uncharacterized protein	Glycine max (Soybean) (Glycine hispida)	13.97	64.71	1	14	2	28	204	22.6	8.95
R7 specific	16609744	A0A0R4J461	Glyma10g27890.1|PACid:26344389	unnamed protein product [Glycine max]	Uncharacterized protein	Glycine max (Soybean) (Glycine hispida)	6.36	51.93	2	23	2	47	543	58.7	8.69
R7 specific	296511845	C6T8Y2	Glyma08g02100.1|PACid:26306517	unnamed protein product [Glycine max]	Uncharacterized protein	Glycine max (Soybean) (Glycine hispida)	5.79	60.25	4	26	2	78	478	52.1	8.22
R3 specific	255648095	C6TNL0	Glyma17g33050.1|PACid:26311068	unknown [Glycine max]	Aspartate aminotransferase (EC 2.6.1.1)	Glycine max (Soybean) (Glycine hispida)	148.38	73	4	35	13	110	463	50.6	8.18
R3 specific	169913	P10538	Glyma06g45700.1|PACid:26302109	beta-amylase [Glycine max]	Beta-amylase (EC 3.2.1.2) (1,4-alpha-D-glucan maltohydrolase)	Glycine max (Soybean) (Glycine hispida)	188.69	55.91	23	30	12	151	474	53.6	5.53
R3 specific	227305854		0	unnamed protein product [Glycine max]			84.7	56.56	2	55	11	139	1059	114.8	7.5
R3 specific	255640090	C6TET4	Glyma04g01380.1|PACid:26302829	unknown [Glycine max]	Putative uncharacterized protein	Glycine max (Soybean) (Glycine hispida)	156.77	73.55	3	22	9	72	310	33.9	6.1
R3 specific	255637642	C6TBE3	Glyma13g19830.1|PACid:26316748	unknown [Glycine max]	Putative uncharacterized protein	Glycine max (Soybean) (Glycine hispida)	134.42	74.68	2	19	9	76	237	27	5.35
R3 specific	255642726	C6TIB8	Glyma06g00510.1|PACid:26299089	unknown [Glycine max]	Putative uncharacterized protein	Glycine max (Soybean) (Glycine hispida)	101.74	68.24	2	25	8	111	466	49.6	5.94
R3 specific	257635746	A0A0R4J537	Glyma14g39940.1|PACid:26286448	unnamed protein product [Glycine max]	Uncharacterized protein	Glycine max (Soybean) (Glycine hispida)	133.91	90.07	2	43	8	175	292	33.1	6.8
R3 specific	28802897	A0A0R0I1Y2	Glyma10g30400.1|PACid:26346731	unnamed protein product [Glycine max]	Uncharacterized protein	Glycine max (Soybean) (Glycine hispida)	72.09	52.39	3	27	7	80	376	42.6	6.54
R3 specific	255636717	C6TA42	Glyma03g27850.1|PACid:26335222	unknown [Glycine max]	Putative uncharacterized protein	Glycine max (Soybean) (Glycine hispida)	99.39	78.49	1	23	6	91	265	29	7.43
R3 specific	257686298	A0A0R0FSY2	Glyma16g33030.1|PACid:26351452	unnamed protein product [Glycine max]	Uncharacterized protein	Glycine max (Soybean) (Glycine hispida)	232.66	69.9	2	21	6	111	289	30.7	6
R3 specific	2773270	O49154	Glyma03g28410.2|PACid:26335794	ferredoxin-dependent glutamate synthase [Glycine max]	Ferredoxin-dependent glutamate synthase (EC 1.4.7.1) (Fragment)	Glycine max (Soybean) (Glycine hispida)	24.2	58.55	1	59	5	165	1023	110.1	6.4
R3 specific	40457267	Q6RUF6	Glyma14g01470.1|PACid:26284524	fructose-bisphosphate aldolase [Glycine max]	Fructose-bisphosphate aldolase (EC 4.1.2.13)	Glycine max (Soybean) (Glycine hispida)	126.18	58.26	3	22	5	77	357	38.4	7.17
R3 specific	11385425	Q9FQF3	Glyma01g04710.1|PACid:26323270	glutathione S-transferase GST 5 [Glycine max]	Glutathione S-transferase GST 5 (EC 2.5.1.18) (Tau class glutathione S-transferase) (Uncharacterized protein)	Glycine max (Soybean) (Glycine hispida)	58.17	86.75	2	21	5	54	234	26.4	5.19
R3 specific	255646320	C6TL53	Glyma11g29460.1|PACid:26296302	unknown [Glycine max]	Putative uncharacterized protein	Glycine max (Soybean) (Glycine hispida)	272.08	73.83	7	29	5	145	321	34.9	5.99
R3 specific	255638770	C6TCY7	Glyma18g46840.2|PACid:26356564	unknown [Glycine max]	Putative uncharacterized protein	Glycine max (Soybean) (Glycine hispida)	57.11	60.82	1	19	5	85	268	30.5	5.17
R3 specific	316937084	E9KNA4	Glyma06g10650.2|PACid:26298569	SGF14h [Glycine max]	SGF14h	Glycine max (Soybean) (Glycine hispida)	44.93	71.04	9	26	5	72	259	29.1	4.75
R3 specific	257624397	A0A0R0JQU1	Glyma05g02800.1|PACid:26319591	unnamed protein product [Glycine max]	Uncharacterized protein	Glycine max (Soybean) (Glycine hispida)	73.38	80.6	2	20	5	59	299	32.9	4.93
R3 specific	257726143		0	unnamed protein product [Glycine max]			63.66	56.54	3	17	5	76	283	31.2	4.83
R3 specific	255628911	C6SZX7	Glyma01g42840.1|PACid:26323083	unknown [Glycine max]	Glutathione peroxidase	Glycine max (Soybean) (Glycine hispida)	64.55	53.89	2	14	4	89	167	18.5	7.09
R3 specific	15988119	P04776	Glyma03g32030.1|PACid:26335238	Chain C, Crystal Structure Of Soybean Proglycinin A1ab1b Homotrimer	Glycinin G1 [Cleaved into: Glycinin A1a subunit; Glycinin Bx subunit]	Glycine max (Soybean) (Glycine hispida)	93.77	57.35	9	26	4	76	476	53.6	6.07
R3 specific	255626751	C6SWU7	Glyma10g07290.1|PACid:26346159	unknown [Glycine max]	Peptidyl-prolyl cis-trans isomerase	Glycine max (Soybean) (Glycine hispida)	62.61	74.26	2	19	4	65	237	25.6	9.58
R3 specific	255645622	C6TK65	Glyma17g13470.1|PACid:26312235	unknown [Glycine max]	Putative uncharacterized protein	Glycine max (Soybean) (Glycine hispida)	57.54	59.33	2	16	4	41	300	32.8	4.7
R3 specific	255631750	C6T3K4	Glyma14g38840.6|PACid:26285273	unknown [Glycine max]	Putative uncharacterized protein	Glycine max (Soybean) (Glycine hispida)	54.9	76.59	2	16	4	32	205	22.8	9
R3 specific	255627415	C6SXS9	Glyma20g38440.1|PACid:26338239	unknown [Glycine max]	Putative uncharacterized protein	Glycine max (Soybean) (Glycine hispida)	42.19	83.1	2	16	4	46	213	23.5	6.21
R3 specific	255635611	C6T8K3	Glyma09g38550.1|PACid:26339839	unknown [Glycine max]	Putative uncharacterized protein	Glycine max (Soybean) (Glycine hispida)	31.04	83.19	2	17	4	78	238	27.4	5.3
R3 specific	255631488	C6T373	Glyma09g39850.2|PACid:26340499	unknown [Glycine max]	Putative uncharacterized protein (Fragment)	Glycine max (Soybean) (Glycine hispida)	41.47	84.16	2	19	4	57	221	24.3	5.12
R3 specific	169923	A0A0R0KII9	Glyma03g28850.1|PACid:26333236	beta-1,3-endoglucanase (EC 3.2.1.39) [Glycine max]	Uncharacterized protein	Glycine max (Soybean) (Glycine hispida)	33.13	43.8	4	11	4	38	347	38.1	8.69
R3 specific	255632424	C6T4F2	Glyma10g32060.1|PACid:26346883	unknown [Glycine max]	Uncharacterized protein	Glycine max (Soybean) (Glycine hispida)	120.62	69.01	3	15	4	59	142	15.8	9.29
R3 specific	255630026	C6T1D7	Glyma08g24750.1|PACid:26308849	unknown [Glycine max]	Uncharacterized protein	Glycine max (Soybean) (Glycine hispida)	87.14	100	4	16	4	65	152	17.3	6.52
R3 specific	255627571	C6SY07	Glyma18g40560.1|PACid:26356879	unknown [Glycine max]	Uncharacterized protein	Glycine max (Soybean) (Glycine hispida)	50.88	66.92	1	20	4	114	266	28.5	6.9
R3 specific	255639115	C6TDF5	Glyma13g23790.4|PACid:26315987	unknown [Glycine max]	Uncharacterized protein	Glycine max (Soybean) (Glycine hispida)	34.2	80.05	3	28	4	73	381	41.9	7.36
R3 specific	218336355	A0A0R0FDV1	Glyma18g47760.1|PACid:26357513	unnamed protein product [Glycine max]	4-hydroxy-4-methyl-2-oxoglutarate aldolase (HMG aldolase) (EC 4.1.1.3) (EC 4.1.3.17) (Oxaloacetate decarboxylase)	Glycine max (Soybean) (Glycine hispida)	54.07	69.28	4	14	3	41	166	17.8	5.31
R3 specific	126633518	A0A0R4J4B4	Glyma11g08230.1|PACid:26296850	unnamed protein product [Glycine max]	Ferredoxin--NADP reductase (EC 1.18.1.2)	Glycine max (Soybean) (Glycine hispida)	207.46	62.71	2	32	3	175	362	40.5	8.53
R3 specific	18609	P04405	Glyma03g32030.1|PACid:26335238	unnamed protein product [Glycine max]	Glycinin G2 [Cleaved into: Glycinin A2 subunit; Glycinin B1a subunit]	Glycine max (Soybean) (Glycine hispida)	102.87	60.62	4	24	3	142	485	54.3	5.71
R3 specific	332628181	A0A0R0H275	Glyma13g30560.1|PACid:26315571	unnamed protein product [Glycine max]	Mg-protoporphyrin IX chelatase (EC 6.6.1.1)	Glycine max (Soybean) (Glycine hispida)	31.08	87.17	6	30	3	131	421	45.8	5.69
R3 specific	255637875	C6TBQ4	Glyma17g17730.1|PACid:26311584	unknown [Glycine max]	Peroxidase (EC 1.11.1.7)	Glycine max (Soybean) (Glycine hispida)	22.37	55.38	3	17	3	38	325	35.5	9
R3 specific	255625625	C6SV84	Glyma08g06570.1|PACid:26310459	unknown [Glycine max]	Putative uncharacterized protein	Glycine max (Soybean) (Glycine hispida)	136.75	56.1	2	14	3	58	205	21.8	6.54
R3 specific	255639539	C6TE12	Glyma05g31070.3|PACid:26321871	unknown [Glycine max]	Putative uncharacterized protein	Glycine max (Soybean) (Glycine hispida)	54.53	66.77	1	21	3	58	310	34.3	7.62
R3 specific	255646598	C6TLI1	Glyma08g07880.1|PACid:26309344	unknown [Glycine max]	Putative uncharacterized protein	Glycine max (Soybean) (Glycine hispida)	25.41	67.44	1	14	3	36	258	27.4	7.49
R3 specific	255637964	C6TBU6	Glyma11g01470.2|PACid:26296896	unknown [Glycine max]	Putative uncharacterized protein	Glycine max (Soybean) (Glycine hispida)	16.57	75.55	1	25	3	49	274	28.9	9.67
R3 specific	257708807	C6SWA7	Glyma18g35450.1|PACid:26357614	unnamed protein product [Glycine max]	Small ubiquitin-related modifier (SUMO)	Glycine max (Soybean) (Glycine hispida)	36.96	93.2	3	11	3	41	103	11.6	5.87
R3 specific	255638057	C6TBZ1	Glyma17g06060.1|PACid:26312057	unknown [Glycine max]	Uncharacterized protein	Glycine max (Soybean) (Glycine hispida)	34.56	45.63	1	10	3	27	206	22.9	7.47
R3 specific	300568724	A0A0R0EPH6	Glyma03g34300.1|PACid:26335561	unnamed protein product [Glycine max]	Uncharacterized protein	Glycine max (Soybean) (Glycine hispida)	272.9	78.64	2	27	3	120	309	33.1	6.79
R3 specific	257714140		0	unnamed protein product [Glycine max]			24.67	58.48	2	28	3	122	513	57.8	9
R3 specific	255640787	C6TFS5	Glyma13g37880.1|PACid:26316156	unknown [Glycine max]	Cytochrome b6-f complex iron-sulfur subunit (EC 1.10.9.1)	Glycine max (Soybean) (Glycine hispida)	149.88	54.96	1	15	2	103	262	28.4	8.79
R3 specific	461999	P34811	Glyma17g14650.1|PACid:26314141	RecName: Full=Elongation factor G, chloroplastic; Short=EF-G; Flags: Precursor	Elongation factor G-1, chloroplastic (cEF-G 1)	Glycine max (Soybean) (Glycine hispida)	20.14	55.71	3	46	2	243	788	86.9	5.77
R3 specific	217038834	C6ZHS4	Glyma05g00780.1|PACid:26321645	eukaryotic translation initiation factor 5A3 [Glycine max]	Eukaryotic translation initiation factor 5A (eIF-5A)	Glycine max (Soybean) (Glycine hispida)	36.71	68.75	3	9	2	49	160	17.5	5.99
R3 specific	196122024	C7S8C4	Glyma15g19510.1|PACid:26329547	germin-like protein 10 [Glycine max]	Germin-like protein 10 (Uncharacterized protein)	Glycine max (Soybean) (Glycine hispida)	9.66	46.48	1	6	2	17	213	22.2	6.52
R3 specific	257333138	O04874	Glyma15g40190.1|PACid:26330453	unnamed protein product [Glycine max]	Glutathione transferase (EC 2.5.1.18)	Glycine max (Soybean) (Glycine hispida)	24.56	67.13	6	23	2	84	216	25	6.04
R3 specific	255641007	C6TG31	Glyma06g01850.3|PACid:26300146	unknown [Glycine max]	Glyceraldehyde-3-phosphate dehydrogenase (EC 1.2.1.-)	Glycine max (Soybean) (Glycine hispida)	32.54	75.88	5	28	2	80	452	48.3	7.2
R3 specific	227247986	A0A0R0KBJ0	Glyma04g07360.1|PACid:26303419	unnamed protein product [Glycine max]	GTP-binding nuclear protein	Glycine max (Soybean) (Glycine hispida)	36.58	76.02	6	24	2	72	221	25.1	6.86
R3 specific	255627809	C6SYC6	Glyma07g13710.1|PACid:26348805	unknown [Glycine max]	Nucleoside diphosphate kinase (EC 2.7.4.6)	Glycine max (Soybean) (Glycine hispida)	108.36	97.99	1	17	2	56	149	16.4	7.5
R3 specific	255646097	C6TKU5	Glyma18g05620.1|PACid:26355291	unknown [Glycine max]	Putative uncharacterized protein	Glycine max (Soybean) (Glycine hispida)	81.61	47.06	1	9	2	28	187	21.8	5.3
R3 specific	255639656	C6TE70	Glyma09g37570.1|PACid:26341936	unknown [Glycine max]	Putative uncharacterized protein	Glycine max (Soybean) (Glycine hispida)	27.69	58.33	3	18	2	47	276	29.7	9.06
R3 specific	255627211	C6SXH7	Glyma02g07180.1|PACid:26289040	unknown [Glycine max]	Putative uncharacterized protein	Glycine max (Soybean) (Glycine hispida)	25.92	31.25	1	10	2	23	240	25.9	6.68
R3 specific	255633638	C6T5Y6	Glyma05g00400.1|PACid:26319761	unknown [Glycine max]	Putative uncharacterized protein	Glycine max (Soybean) (Glycine hispida)	24.96	71.43	2	12	2	37	196	20.7	8.31
R3 specific	255626267	C6SW55	Glyma08g16370.1|PACid:26309789	unknown [Glycine max]	Putative uncharacterized protein	Glycine max (Soybean) (Glycine hispida)	20.64	74.39	1	16	2	70	246	26.6	7.11
R3 specific	255644977	C6TJ98	Glyma16g04770.1|PACid:26352267	unknown [Glycine max]	Putative uncharacterized protein	Glycine max (Soybean) (Glycine hispida)	19.22	51	1	12	2	46	251	27.6	4.88
R3 specific	255635972	C6T930	Glyma19g27530.1|PACid:26328032	unknown [Glycine max]	Putative uncharacterized protein	Glycine max (Soybean) (Glycine hispida)	12.5	32.12	2	6	2	13	137	15	4.59
R3 specific	255626311	C6SW77	Glyma09g40060.5|PACid:26339902	unknown [Glycine max]	Putative uncharacterized protein	Glycine max (Soybean) (Glycine hispida)	5.27	53.19	2	13	2	16	235	25.8	9.69
R3 specific	240254704	C6K8D0	Glyma08g45610.1|PACid:26306689	trypsin inhibitor 26 kDa isoform [Glycine max]	Trypsin inhibitor 26 kDa isoform (Uncharacterized protein)	Glycine max (Soybean) (Glycine hispida)	35.49	50.42	2	13	2	44	238	25.9	8.32
R3 specific	255645449	C6SXM4	Glyma18g19420.2|PACid:26357054	unknown [Glycine max]	Uncharacterized protein	Glycine max (Soybean) (Glycine hispida)	67.49	81.22	6	12	2	56	181	20.7	6.95
R3 specific	255631520	C6T389	Glyma04g36480.1|PACid:26305751	unknown [Glycine max]	Uncharacterized protein	Glycine max (Soybean) (Glycine hispida)	54.61	64.95	1	14	2	49	194	21.6	5.17
R3 specific	255644481	C6TIK4	Glyma08g23440.1|PACid:26309103	unknown [Glycine max]	Uncharacterized protein	Glycine max (Soybean) (Glycine hispida)	40.35	37.41	3	10	2	26	294	31.9	5.66
R3 specific	255641314	C6TGI2	Glyma16g32900.1|PACid:26353283	unknown [Glycine max]	Uncharacterized protein	Glycine max (Soybean) (Glycine hispida)	25.54	52.38	1	14	2	57	252	27.1	8.69
R3 specific	255640018	C6TEP8	Glyma01g43720.1|PACid:26323458	unknown [Glycine max]	Uncharacterized protein	Glycine max (Soybean) (Glycine hispida)	16.59	68.26	3	24	2	81	356	38.5	6.79
R3 specific	255629764	C6T125	Glyma02g36230.1|PACid:26291322	unknown [Glycine max]	Uncharacterized protein	Glycine max (Soybean) (Glycine hispida)	8.56	52.13	1	9	2	15	188	20.1	9.36
R3 specific	255634883	C6T7J8	Glyma19g06090.1|PACid:26326204	unknown [Glycine max]	Uncharacterized protein	Glycine max (Soybean) (Glycine hispida)	7.29	77.7	1	21	2	120	278	30.2	8.75
R3 specific	257689925	C6TD38	Glyma07g30750.1|PACid:26349391	unnamed protein product [Glycine max]	Uncharacterized protein	Glycine max (Soybean) (Glycine hispida)	150.05	61.84	2	15	2	90	207	22	6.95
R3 specific	223970523	A0A0R0GU41	Glyma13g32680.1|PACid:26317920	unnamed protein product [Glycine max]	Uncharacterized protein	Glycine max (Soybean) (Glycine hispida)	24.52	100	4	19	2	44	202	21.7	8.91
R3 specific	257726063	A0A0R4J485	Glyma10g06620.1|PACid:26343597	unnamed protein product [Glycine max]	Uncharacterized protein	Glycine max (Soybean) (Glycine hispida)	11.81	64.73	3	13	2	59	275	29.4	5.5
R3 specific	332628252		0	unnamed protein product [Glycine max]			221.39	73.93	6	14	2	83	257	27.4	5.43
R3 specific	257716361		0	unnamed protein product [Glycine max]			198.84	82.55	7	30	2	192	321	35.1	5.83
R3 specific	332628457		0	unnamed protein product [Glycine max]			176.74	68.6	2	18	2	129	293	31.6	6.14
R3 specific	257742407		0	unnamed protein product [Glycine max]			38.99	48.78	2	13	2	45	369	41.5	6.04
R3 specific	311823521		0	unnamed protein product [Glycine max]			4.57	39.01	1	14	2	68	364	41.8	9.13
R3 and R7	300568776	A0A0R0GFW6	Glyma15g41540.1|PACid:26331986	unnamed protein product [Glycine max]	Phosphoglycerate kinase (EC 2.7.2.3)	Glycine max (Soybean) (Glycine hispida)	8191.43	88.2	1	62	33	2557	483	50	8.15
R3 and R7	1262440	Q43440	Glyma07g00900.1|PACid:26349779	lipoxygenase [Glycine max]	Lipoxygenase (EC 1.13.11.-)	Glycine max (Soybean) (Glycine hispida)	682.96	81.61	17	73	29	357	859	96.2	6.77
R3 and R7	169975	C6TGX7	Glyma07g01730.1|PACid:26349932	vegetative storage protein [Glycine max]	Uncharacterized protein	Glycine max (Soybean) (Glycine hispida)	3131.15	85.43	3	37	22	1201	254	29	8.63
R3 and R7	83595727	Q2PMV0	Glyma20g25920.1|PACid:26337200	ATP synthase CF1 beta subunit [Glycine max]	ATP synthase subunit beta, chloroplastic (EC 3.6.3.14) (ATP synthase F1 sector subunit beta) (F-ATPase subunit beta)	Glycine max (Soybean) (Glycine hispida)	493.85	96.18	32	45	20	198	498	53.7	5.4
R3 and R7	83595768	Q2PMQ9	Glyma08g38510.1|PACid:26310807	photosystem II CP47 chlorophyll apoprotein [Glycine max]	Photosystem II CP47 reaction center protein (PSII 47 kDa protein) (Protein CP-47)	Glycine max (Soybean) (Glycine hispida)	1099.36	59.45	1	37	19	375	508	56	6.7
R3 and R7	255647108	C6TM80	Glyma03g38930.1|PACid:26333324	unknown [Glycine max]	Putative uncharacterized protein	Glycine max (Soybean) (Glycine hispida)	619.83	70.37	1	38	19	236	378	41.9	7.9
R3 and R7	227303916	A0A0R4J4C8	Glyma20g25920.1|PACid:26337200	unnamed protein product [Glycine max]	ATP synthase subunit beta (EC 3.6.3.14)	Glycine max (Soybean) (Glycine hispida)	392.4	83.18	84	47	16	306	559	59.8	6.15
R3 and R7	255642211	C6THR8	Glyma07g15960.1|PACid:26349398	unknown [Glycine max]	Uncharacterized protein	Glycine max (Soybean) (Glycine hispida)	239.43	72.81	1	29	14	125	331	35.6	8.76
R3 and R7	300568774	A0A0R0IRH4	Glyma08g17600.1|PACid:26310470	unnamed protein product [Glycine max]	Phosphoglycerate kinase (EC 2.7.2.3)	Glycine max (Soybean) (Glycine hispida)	1201.24	85.79	2	44	13	472	401	42.4	6.73
R3 and R7	255634458	C6T6Z2	Glyma09g38340.3|PACid:26340431	unknown [Glycine max]	Putative uncharacterized protein	Glycine max (Soybean) (Glycine hispida)	269.9	87.26	1	39	13	143	369	40.9	8.02
R3 and R7	170092	A0A0R0IPP2	Glyma08g21410.1|PACid:26310746	vegetative storage protein [Glycine max]	Uncharacterized protein	Glycine max (Soybean) (Glycine hispida)	655.87	81.89	4	32	13	421	254	29.3	7.21
R3 and R7	42521309	Q6RIB7	Glyma19g37520.1|PACid:26326203	enolase [Glycine max]	Enolase (EC 2.3.1.16)	Glycine max (Soybean) (Glycine hispida)	247.01	74.32	1	34	12	167	444	47.7	5.47
R3 and R7	255646270	C6TL29	Glyma01g01370.1|PACid:26325218	unknown [Glycine max]	Phosphoribulokinase (EC 2.7.1.19)	Glycine max (Soybean) (Glycine hispida)	365.9	67.32	1	34	12	207	407	45.3	6.28
R3 and R7	255635846	C6T8W8	Glyma18g14410.1|PACid:26354430	unknown [Glycine max]	Putative uncharacterized protein	Glycine max (Soybean) (Glycine hispida)	1962.29	78.49	1	20	12	628	265	28.4	7.87
R3 and R7	255640161	C6TEW9	Glyma03g40640.1|PACid:26335666	unknown [Glycine max]	Putative uncharacterized protein	Glycine max (Soybean) (Glycine hispida)	332.19	88.97	2	30	12	142	281	29.8	5.55
R3 and R7	255646947	C6TM01	Glyma16g34570.1|PACid:26351308	unknown [Glycine max]	Putative uncharacterized protein	Glycine max (Soybean) (Glycine hispida)	237.32	64.29	1	26	12	124	322	36.1	7.44
R3 and R7	83595756	A0A0R0H975	Glyma12g36150.1|PACid:26291935	cytochrome f [Glycine max]	Uncharacterized protein	Glycine max (Soybean) (Glycine hispida)	334.55	68.44	2	31	12	180	320	35.3	8.82
R3 and R7	329402648	F4ZZ27	Glyma16g10880.1|PACid:26352549	1-deoxy-D-xylulose 5-phosphate reductoisomerase [Glycine max]	1-deoxy-D-xylulose 5-phosphate reductoisomerase	Glycine max (Soybean) (Glycine hispida)	153.71	63.87	3	32	11	120	465	50.5	6.34
R3 and R7	255627497	C6SXX0	Glyma20g34960.1|PACid:26336912	unknown [Glycine max]	Putative uncharacterized protein	Glycine max (Soybean) (Glycine hispida)	278.99	66.79	2	21	11	114	262	28.1	8.15
R3 and R7	255645557	C6TK33	Glyma10g06740.1|PACid:26346351	unknown [Glycine max]	Uncharacterized protein	Glycine max (Soybean) (Glycine hispida)	292.33	70.39	1	24	11	171	304	32.5	6.7
R3 and R7	227483065	A0A0R4J653	Glyma20g38720.1|PACid:26337896	unnamed protein product [Glycine max]	Uncharacterized protein	Glycine max (Soybean) (Glycine hispida)	2979.57	69.59	1	64	11	862	740	80	6.47
R3 and R7	1679658	P93164	Glyma13g34290.1|PACid:26316119	gamma glutamyl hydrolase [Glycine max]	Gamma-glutamyl hydrolase (EC 3.4.19.9) (Conjugase) (GH) (Gamma-Glu-X carboxypeptidase)	Glycine max (Soybean) (Glycine hispida)	531.76	63.16	1	33	10	249	342	37.7	6.54
R3 and R7	161318159	B3TDK7	Glyma13g42330.1|PACid:26318027	lipoxygease L-4 [Glycine max]	Lipoxygenase (EC 1.13.11.-)	Glycine max (Soybean) (Glycine hispida)	2067.39	82.65	3	97	10	883	853	96.4	6.1
R3 and R7	148372347	A5Z2K3	Glyma10g39460.1|PACid:26344586	photosystem I subunit PsaD [Glycine max]	Photosystem I subunit PsaD (Uncharacterized protein)	Glycine max (Soybean) (Glycine hispida)	403.52	90	1	26	10	258	210	23	9.61
R3 and R7	255646390	C6TL82	Glyma14g03560.1|PACid:26285332	unknown [Glycine max]	Putative uncharacterized protein	Glycine max (Soybean) (Glycine hispida)	2578.83	89.39	1	22	10	856	264	28.6	7.87
R3 and R7	255633161	C6T5C9	Glyma17g05840.3|PACid:26314405	unknown [Glycine max]	Uncharacterized protein	Glycine max (Soybean) (Glycine hispida)	143.62	86.96	1	18	10	82	253	27.6	6.87
R3 and R7	296514194	A0A0R0HQQ2	Glyma10g09470.1|PACid:26344394	unnamed protein product [Glycine max]	Uncharacterized protein	Glycine max (Soybean) (Glycine hispida)	472.48	58.14	5	18	10	134	258	28.3	6.13
R3 and R7	300508391	Q43758	Glyma11g15680.5|PACid:26295341	Chain A, The Structure Of Ferrous Ascorbate Peroxidase	Ascorbate peroxidase (Cytosolic ascorbate peroxidase 1) (EC 1.11.1.11) (Uncharacterized protein)	Glycine max (Soybean) (Glycine hispida)	374.7	98.39	9	28	9	150	249	26.9	5.81
R3 and R7	255647610	C6TMX6	Glyma03g40490.1|PACid:26333922	unknown [Glycine max]	Cysteine synthase (EC 2.5.1.47)	Glycine max (Soybean) (Glycine hispida)	322.62	92.31	2	29	9	192	325	34.4	5.63
R3 and R7	11385431	Q9FQF0	Glyma07g16910.1|PACid:26350570	glutathione S-transferase GST 8 [Glycine max]	Glutathione S-transferase GST 8 (EC 2.5.1.18) (Tau class glutathione S-transferase)	Glycine max (Soybean) (Glycine hispida)	226.09	75.56	13	26	9	95	225	25.8	5.9
R3 and R7	1679656	P29136	Glyma02g37990.1|PACid:26290946	metalloproteinase [Glycine max]	Metalloendoproteinase 1 (EC 3.4.24.-) (SMEP1)	Glycine max (Soybean) (Glycine hispida)	1005.14	66.56	3	19	9	279	305	34	6.8
R3 and R7	300568910	C6TFQ0	Glyma08g09480.1|PACid:26309596	unnamed protein product [Glycine max]	Peptidyl-prolyl cis-trans isomerase	Glycine max (Soybean) (Glycine hispida)	80.64	50.46	1	16	9	75	216	22.8	8.88
R3 and R7	255647134	C6TM93	Glyma02g16620.1|PACid:26291473	unknown [Glycine max]	Putative uncharacterized protein	Glycine max (Soybean) (Glycine hispida)	386.32	66.5	1	25	9	156	403	43.6	7.11
R3 and R7	255640689	C6TFM7	Glyma19g37500.4|PACid:26328443	unknown [Glycine max]	Putative uncharacterized protein (Fragment)	Glycine max (Soybean) (Glycine hispida)	233.68	61.64	1	16	9	112	232	25.1	8.72
R3 and R7	257745318		0	unnamed protein product [Glycine max]			353.9	84.34	2	28	9	238	249	26.7	9.48
R3 and R7	3341443	O49855	Glyma08g21420.1|PACid:26308774	acid phosphatase [Glycine max]	Acid phosphatase	Glycine max (Soybean) (Glycine hispida)	217.52	54.17	2	18	8	112	264	30.1	7.36
R3 and R7	255630357	C6T1S4	Glyma05g08590.7|PACid:26321641	unknown [Glycine max]	Carbonic anhydrase (EC 4.2.1.1) (Carbonate dehydratase) (Fragment)	Glycine max (Soybean) (Glycine hispida)	468.03	55.36	1	16	8	178	224	24	8.13
R3 and R7	3309269	O81413	Glyma07g36040.1|PACid:26347581	ferric leghemoglobin reductase-2 precursor [Glycine max]	Ferric leghemoglobin reductase-2 (Uncharacterized protein)	Glycine max (Soybean) (Glycine hispida)	54.66	56.6	2	31	8	82	500	53	7.34
R3 and R7	49257109	I7FST9	Glyma04g42690.1|PACid:26305379	protein disulfide isomerase-like protein [Glycine max]	Protein disulfide-isomerase (EC 5.3.4.1)	Glycine max (Soybean) (Glycine hispida)	65.71	65.33	6	38	8	140	525	58.7	5.17
R3 and R7	255638640	C6TCS3	Glyma12g04150.1|PACid:26294060	unknown [Glycine max]	Putative uncharacterized protein	Glycine max (Soybean) (Glycine hispida)	996.46	86.72	1	24	8	414	241	25.5	8.66
R3 and R7	255640328	C6TF50	Glyma04g01020.2|PACid:26304156	unknown [Glycine max]	Putative uncharacterized protein	Glycine max (Soybean) (Glycine hispida)	431.57	86.05	1	13	8	155	129	14	8.68
R3 and R7	255647009	C6TM31	Glyma10g29810.1|PACid:26345913	unknown [Glycine max]	Uncharacterized protein	Glycine max (Soybean) (Glycine hispida)	118.96	63.48	1	18	8	52	293	31.7	8.31
R3 and R7	257734892	A0A0R0IU60	Glyma08g18760.1|PACid:26308086	unnamed protein product [Glycine max]	Uncharacterized protein	Glycine max (Soybean) (Glycine hispida)	107.85	66.05	1	47	8	191	592	62.8	6.04
R3 and R7	227483063		0	unnamed protein product [Glycine max]			3168.91	68.9	1	54	8	935	730	79	6.51
R3 and R7	257659643	Q76LA6	Glyma12g07780.3|PACid:26292080	unnamed protein product [Glycine max]	Cytosolic ascorbate peroxidase 2 (Uncharacterized protein)	Glycine max (Soybean) (Glycine hispida)	371.17	99.2	4	29	7	167	250	27.1	5.99
R3 and R7	33325957	Q71EW8	Glyma16g04240.3|PACid:26352136	methionine synthase [Glycine max]	Methionine synthase (Uncharacterized protein)	Glycine max (Soybean) (Glycine hispida)	461.76	74.44	1	61	7	260	763	84.2	6.33
R3 and R7	255628137	Q8W171	Glyma11g10480.2|PACid:26297474	unknown [Glycine max]	Peptidyl-prolyl cis-trans isomerase 1 (PPIase 1) (EC 5.2.1.8) (Cyclophilin 1) (Cyclosporin A-binding protein 1) (Rotamase 1)	Glycine max (Soybean) (Glycine hispida)	426.92	100	4	22	7	172	172	18.3	8.46
R3 and R7	83595735	Q2PMU2	Glyma09g11835.1|PACid:26340514	photosystem I P700 apoprotein A2 [Glycine max]	Photosystem I P700 chlorophyll a apoprotein A2 (EC 1.97.1.12) (PSI-B) (PsaB)	Glycine max (Soybean) (Glycine hispida)	109.84	27.11	1	14	7	56	734	82.4	7.31
R3 and R7	255631161	C6T2R9	Glyma12g35190.1|PACid:26293102	unknown [Glycine max]	Putative uncharacterized protein	Glycine max (Soybean) (Glycine hispida)	239.13	67.58	1	21	7	120	182	19.8	8.87
R3 and R7	255635072	C6T7U2	Glyma14g39140.1|PACid:26284869	unknown [Glycine max]	Putative uncharacterized protein	Glycine max (Soybean) (Glycine hispida)	158.95	83.83	1	42	7	195	470	51.5	5.58
R3 and R7	255638071	C6TBZ8	Glyma02g37160.1|PACid:26287367	unknown [Glycine max]	Putative uncharacterized protein	Glycine max (Soybean) (Glycine hispida)	156.25	71.62	1	24	7	118	370	40.4	8.18
R3 and R7	255638118	C6TC21	Glyma18g22150.2|PACid:26354161	unknown [Glycine max]	Putative uncharacterized protein	Glycine max (Soybean) (Glycine hispida)	143.23	74.89	1	18	7	96	227	24.2	9.2
R3 and R7	255647148	C6TMA0	Glyma06g13640.1|PACid:26298754	unknown [Glycine max]	Putative uncharacterized protein	Glycine max (Soybean) (Glycine hispida)	102.25	80.33	1	19	7	61	239	25.6	7.53
R3 and R7	255626971	C6SX57	Glyma18g52340.2|PACid:26356545	unknown [Glycine max]	Putative uncharacterized protein (Fragment)	Glycine max (Soybean) (Glycine hispida)	131.05	72.22	1	16	7	66	216	24.3	9.52
R3 and R7	255626243	C6SW43	Glyma08g18510.1|PACid:26308910	unknown [Glycine max]	Uncharacterized protein	Glycine max (Soybean) (Glycine hispida)	134.26	55.4	2	21	7	72	139	14.3	9.7
R3 and R7	255638439	C6TCH7	Glyma02g16590.1|PACid:26287362	unknown [Glycine max]	Uncharacterized protein	Glycine max (Soybean) (Glycine hispida)	63.01	78.93	1	27	7	60	261	29	9.57
R3 and R7	227309028	A0A0R4J2L6	Glyma01g45650.2|PACid:26324387	unnamed protein product [Glycine max]	Uncharacterized protein	Glycine max (Soybean) (Glycine hispida)	38.31	49.26	1	52	7	115	1078	121.3	6.13
R3 and R7	306425570		0	unnamed protein product [Glycine max]			601.46	89.8	1	42	7	291	392	41.6	8.94
R3 and R7	296051287	E0YNQ4	Glyma11g21001.1|PACid:26297256	disease resistance response protein 1 [Glycine max]	Disease resistance response protein 1	Glycine max (Soybean) (Glycine hispida)	156.4	66.14	2	17	6	83	254	28.3	7.01
R3 and R7	74475508	Q07CZ3	Glyma06g18110.1|PACid:26300885	glyceraldehyde-3-dehydrogenase C subunit [Glycine max]	Glyceraldehyde-3-phosphate dehydrogenase (EC 1.2.1.-)	Glycine max (Soybean) (Glycine hispida)	28.78	62.43	5	26	6	69	338	36.7	7.24
R3 and R7	255635311	C6T857	Glyma02g40820.1|PACid:26287503	unknown [Glycine max]	Isocitrate dehydrogenase [NADP] (EC 1.1.1.42)	Glycine max (Soybean) (Glycine hispida)	50.3	59.32	7	30	6	47	413	46.1	6.23
R3 and R7	255671795	D2DKE6	Glyma13g36730.1|PACid:26316309	acetohydroxyacid isomeroreductase [Glycine max]	Ketol-acid reductoisomerase (EC 1.1.1.86) (Acetohydroxy-acid reductoisomerase) (Alpha-keto-beta-hydroxylacyl reductoisomerase)	Glycine max (Soybean) (Glycine hispida)	59.5	52.13	1	33	6	144	587	63.5	7.08
R3 and R7	83595734	Q2PMU3	Glyma04g22020.1|PACid:26304032	photosystem I P700 apoprotein A1 [Glycine max]	Photosystem I P700 chlorophyll a apoprotein A1 (EC 1.97.1.12) (PSI-A) (PsaA)	Glycine max (Soybean) (Glycine hispida)	49.04	26.4	1	21	6	45	750	83.4	7.25
R3 and R7	255627343	C6SXP3	Glyma07g14340.1|PACid:26349511	unknown [Glycine max]	Putative uncharacterized protein	Glycine max (Soybean) (Glycine hispida)	1255.32	88.89	1	38	6	517	234	24.9	9.8
R3 and R7	255640293	C6TF34	Glyma15g06670.1|PACid:26332076	unknown [Glycine max]	Putative uncharacterized protein	Glycine max (Soybean) (Glycine hispida)	185.61	76.39	1	31	6	124	288	32.4	6.42
R3 and R7	255629033	C6T038	Glyma20g23760.1|PACid:26339740	unknown [Glycine max]	Putative uncharacterized protein	Glycine max (Soybean) (Glycine hispida)	68.91	68.18	2	19	6	89	198	21.9	7.83
R3 and R7	255638934	C6TD67	Glyma16g08040.1|PACid:26352982	unknown [Glycine max]	Putative uncharacterized protein	Glycine max (Soybean) (Glycine hispida)	65.59	82.13	2	29	6	103	319	34.6	6.46
R3 and R7	255645039	Q38IW8	Glyma15g04290.1|PACid:26332554	unknown [Glycine max]	Triosephosphate isomerase	Glycine max (Soybean) (Glycine hispida)	513.06	86.56	2	26	6	203	253	27.2	6.23
R3 and R7	16417595	C6T0D4	Glyma09g04950.1|PACid:26341856	translationally controlled tumor-like protein [Glycine max]	Uncharacterized protein	Glycine max (Soybean) (Glycine hispida)	274.87	73.21	2	15	6	93	168	19	4.73
R3 and R7	255632677	C6T4R9	Glyma01g03570.1|PACid:26325870	unknown [Glycine max]	Uncharacterized protein	Glycine max (Soybean) (Glycine hispida)	200.63	72.26	8	16	6	141	155	17.7	9.74
R3 and R7	255632612	C6T4P6	Glyma02g46050.3|PACid:26291433	unknown [Glycine max]	Uncharacterized protein	Glycine max (Soybean) (Glycine hispida)	88.17	84.04	2	16	6	55	188	20.1	7.72
R3 and R7	255626027	C6SVT5	Glyma06g12710.1|PACid:26300138	unknown [Glycine max]	Uncharacterized protein	Glycine max (Soybean) (Glycine hispida)	80.11	60.77	2	18	6	53	181	20	8.62
R3 and R7	257354446	A0A0R0F2Z4	Glyma18g45121.1|PACid:26354596	unnamed protein product [Glycine max]	Uncharacterized protein	Glycine max (Soybean) (Glycine hispida)	67.35	56.53	2	32	6	113	559	60.8	5.87
R3 and R7	336390551	F8SMB9	Glyma08g11480.1|PACid:26310622	adenosylhomocysteinase [Glycine max]	Adenosylhomocysteinase (EC 3.3.1.1)	Glycine max (Soybean) (Glycine hispida)	59.69	55.26	1	29	5	73	485	53.2	6.01
R3 and R7	290766487	C6T859	Glyma18g04081.2|PACid:26355202	beta-form rubisco activase [Glycine max]	Beta-form rubisco activase (Uncharacterized protein)	Glycine max (Soybean) (Glycine hispida)	482.55	58.69	3	31	5	188	443	48.6	7.24
R3 and R7	255646157	C6TKX4	Glyma13g39600.1|PACid:26318756	unknown [Glycine max]	Carboxypeptidase (EC 3.4.16.-)	Glycine max (Soybean) (Glycine hispida)	92.93	53.49	1	24	5	53	458	51	5.02
R3 and R7	83595772	Q2PMQ5	Glyma01g07130.1|PACid:26324804	cytochrome b6 [Glycine max]	Cytochrome b6	Glycine max (Soybean) (Glycine hispida)	332.06	56.74	1	9	5	127	215	24.1	8.76
R3 and R7	255647273	C6TMG1	Glyma14g36850.1|PACid:26287114	unknown [Glycine max]	Fructose-bisphosphate aldolase (EC 4.1.2.13)	Glycine max (Soybean) (Glycine hispida)	112.29	63.41	3	27	5	90	358	38.3	7.53
R3 and R7	18643	Q43453	Glyma17g03350.1|PACid:26311441	unnamed protein product [Glycine max]	G.max mRNA from stress-induced gene (H4) (Uncharacterized protein)	Glycine max (Soybean) (Glycine hispida)	65.78	77.85	4	15	5	51	158	16.7	5.05
R3 and R7	4127862	Q9ZS21	Glyma11g20000.1|PACid:26296684	glyoxalase I [Glycine max]	Lactoylglutathione lyase (EC 4.4.1.5) (Aldoketomutase) (Glyoxalase I) (GmGlyoxI) (Ketone-aldehyde mutase) (Methylglyoxalase) (S-D-lactoylglutathione methylglyoxal lyase)	Glycine max (Soybean) (Glycine hispida)	53.94	91.35	2	16	5	47	185	20.9	5.9
R3 and R7	332628129	Q9SPB8	Glyma12g19520.1|PACid:26294019	unnamed protein product [Glycine max]	Malate dehydrogenase (EC 1.1.1.37)	Glycine max (Soybean) (Glycine hispida)	549.38	91.59	6	34	5	210	345	36.1	8.12
R3 and R7	255627135	C6SXD9	Glyma02g05560.1|PACid:26290803	unknown [Glycine max]	Peptidylprolyl isomerase (EC 5.2.1.8)	Glycine max (Soybean) (Glycine hispida)	31.65	93.65	1	14	5	91	126	13.5	9.7
R3 and R7	83595724	P02957	Glyma13g15560.1|PACid:26314975	photosystem II protein D1 [Glycine max]	Photosystem II protein D1 (PSII D1 protein) (EC 1.10.3.9) (Photosystem II Q(B) protein)	Glycine max (Soybean) (Glycine hispida)	174.6	29.46	2	9	5	57	353	38.9	5.25
R3 and R7	255630752	C6T293	Glyma17g05150.1|PACid:26311222	unknown [Glycine max]	Putative uncharacterized protein	Glycine max (Soybean) (Glycine hispida)	349.46	67.51	1	24	5	144	237	26.4	8.37
R3 and R7	255647180	C6TMB6	Glyma17g10990.8|PACid:26313514	unknown [Glycine max]	Putative uncharacterized protein	Glycine max (Soybean) (Glycine hispida)	151.5	56.07	1	18	5	102	280	29.9	8.16
R3 and R7	255646467	C6TLC0	Glyma13g32660.1|PACid:26317656	unknown [Glycine max]	Putative uncharacterized protein	Glycine max (Soybean) (Glycine hispida)	145.03	77.17	1	26	5	79	276	31.1	5.82
R3 and R7	255633510	C6T5T1	Glyma10g40720.1|PACid:26345359	unknown [Glycine max]	Putative uncharacterized protein	Glycine max (Soybean) (Glycine hispida)	108.69	52.74	1	13	5	44	237	26.8	7.02
R3 and R7	255646927	C6TLZ1	Glyma06g12760.1|PACid:26302037	unknown [Glycine max]	Putative uncharacterized protein	Glycine max (Soybean) (Glycine hispida)	108.02	78.28	1	18	5	60	267	29.2	6.3
R3 and R7	255640791	C6TFS7	Glyma04g36600.1|PACid:26303501	unknown [Glycine max]	Putative uncharacterized protein	Glycine max (Soybean) (Glycine hispida)	96.66	54.22	1	15	5	79	225	24.5	6.13
R3 and R7	255646871	C6TLW4	Glyma04g01610.2|PACid:26304353	unknown [Glycine max]	Putative uncharacterized protein	Glycine max (Soybean) (Glycine hispida)	71.17	62.7	1	16	5	52	244	27	6.54
R3 and R7	257333292	C6TAT2	Glyma08g18640.1|PACid:26308848	unnamed protein product [Glycine max]	Tau class glutathione S-transferase (Uncharacterized protein)	Glycine max (Soybean) (Glycine hispida)	127.63	69.86	5	20	5	87	219	25.6	5.74
R3 and R7	255626655	C6SWP9	Glyma03g26740.1|PACid:26334125	unknown [Glycine max]	Uncharacterized protein	Glycine max (Soybean) (Glycine hispida)	1231.12	78.02	1	38	5	528	232	24.8	9.85
R3 and R7	255627317	C6SXN0	Glyma03g24900.1|PACid:26334194	unknown [Glycine max]	Uncharacterized protein	Glycine max (Soybean) (Glycine hispida)	101.88	78.36	2	16	5	101	134	14.7	8.78
R3 and R7	227247706	A0A0R0IAF2	Glyma09g32540.1|PACid:26342030	unnamed protein product [Glycine max]	Uncharacterized protein	Glycine max (Soybean) (Glycine hispida)	197.06	75.93	3	16	5	82	162	17.4	5.91
R3 and R7	257700606	A0A0R0HW29	Glyma10g34150.1|PACid:26344068	unnamed protein product [Glycine max]	Uncharacterized protein	Glycine max (Soybean) (Glycine hispida)	98.97	61.01	3	26	5	78	436	47.7	6.61
R3 and R7	295416126	A0A0R4J389	Glyma05g00620.1|PACid:26321447	unnamed protein product [Glycine max]	Uncharacterized protein	Glycine max (Soybean) (Glycine hispida)	77.88	35.71	2	14	5	55	224	24.3	9.72
R3 and R7	296520407	A0A0R4J5C5	Glyma16g04630.1|PACid:26352170	unnamed protein product [Glycine max]	Uncharacterized protein	Glycine max (Soybean) (Glycine hispida)	72.13	80.38	1	21	5	46	265	27.6	7.3
R3 and R7	257676059	A0A0R0ID39	Glyma09g38470.2|PACid:26342052	unnamed protein product [Glycine max]	Uncharacterized protein	Glycine max (Soybean) (Glycine hispida)	36.45	58.56	4	12	5	26	181	19.6	8.44
R3 and R7	227308556		0	unnamed protein product [Glycine max]			62.04	71.5	3	21	5	77	379	40.4	6.93
R3 and R7	255644573	C6TIP9	Glyma19g43150.1|PACid:26328213	unknown [Glycine max]	Cysteine synthase (EC 2.5.1.47)	Glycine max (Soybean) (Glycine hispida)	209.05	84.62	1	25	4	227	325	34.3	5.77
R3 and R7	126633654	A0A0R4J5K2	Glyma16g23710.1|PACid:26352264	unnamed protein product [Glycine max]	Ferredoxin--NADP reductase (EC 1.18.1.2)	Glycine max (Soybean) (Glycine hispida)	337.78	77.07	1	34	4	191	362	40.5	7.93
R3 and R7	255644696	C6TIW0	Glyma20g25790.1|PACid:26337600	unknown [Glycine max]	Fructose-bisphosphate aldolase (EC 4.1.2.13)	Glycine max (Soybean) (Glycine hispida)	267.28	59.54	1	26	4	173	388	42.5	8.56
R3 and R7	255626577	C6SWL0	Glyma17g34110.1|PACid:26312105	unknown [Glycine max]	Glutathione peroxidase	Glycine max (Soybean) (Glycine hispida)	127.49	60.26	1	17	4	96	234	26.4	9.42
R3 and R7	1173642	Q42780	Glyma15g03040.1|PACid:26332457	lipoxygenase [Glycine max]	Lipoxygenase (EC 1.13.11.-)	Glycine max (Soybean) (Glycine hispida)	1559.5	70.09	1	80	4	658	856	96.3	6.42
R3 and R7	161318161	B3TDK8	Glyma15g03050.1|PACid:26332965	lipoxygenase L-5 [Glycine max]	Lipoxygenase (EC 1.13.11.-)	Glycine max (Soybean) (Glycine hispida)	2632.75	94.26	2	106	4	1078	801	91.2	6.52
R3 and R7	1236949	Q43446	Glyma15g03050.1|PACid:26332965	lipoxygenase L-5 [Glycine max]	Lipoxygenase (EC 1.13.11.-)	Glycine max (Soybean) (Glycine hispida)	2217.14	78.55	2	102	4	951	853	96.6	5.94
R3 and R7	1236951	Q39839	Glyma07g13710.1|PACid:26348805	nucleoside diphosphate kinase [Glycine max]	Nucleoside diphosphate kinase 1 (EC 2.7.4.6) (Nucleoside diphosphate kinase I) (NDK I) (NDP kinase I) (NDPK I)	Glycine max (Soybean) (Glycine hispida)	190.15	82.55	2	12	4	85	149	16.4	6.32
R3 and R7	257717112	C6TJK9	Glyma19g41050.1|PACid:26326519	unnamed protein product [Glycine max]	Peptidyl-prolyl cis-trans isomerase (PPIase) (EC 5.2.1.8)	Glycine max (Soybean) (Glycine hispida)	65.77	62.69	1	19	4	55	260	28.3	8.6
R3 and R7	83595739	Q2PMT8	Glyma01g35681.1|PACid:26325427	photosystem II protein D2 [Glycine max]	Photosystem II D2 protein (PSII D2 protein) (EC 1.10.3.9) (Photosystem Q(A) protein)	Glycine max (Soybean) (Glycine hispida)	237.06	38.53	2	9	4	193	353	39.5	5.55
R3 and R7	224555758	C6TBN2	Glyma03g40870.1|PACid:26333358	putative alto/keto reductase [Glycine max]	Probable aldo-keto reductase 1 (GmAKR1) (EC 1.1.1.-)	Glycine max (Soybean) (Glycine hispida)	28.27	78.82	4	28	4	65	321	35.5	7.03
R3 and R7	156938901	A7XZJ7	Glyma08g03650.1|PACid:26310509	profilin [Glycine max]	Profilin	Glycine max (Soybean) (Glycine hispida)	39.6	44.27	4	7	4	51	131	14.1	4.84
R3 and R7	255625775	B1ACD3	Glyma16g33710.1|PACid:26352659	unknown [Glycine max]	Putative Kunitz trypsin protease inhibitor (Uncharacterized protein)	Glycine max (Soybean) (Glycine hispida)	273.26	46.73	1	9	4	83	214	23.6	5.38
R3 and R7	29293057	Q84L66	Glyma20g24200.2|PACid:26337237	putative NADH-dependent hydroxypyruvate reductase [Glycine max]	Putative NADH-dependent hydroxypyruvate reductase (Uncharacterized protein)	Glycine max (Soybean) (Glycine hispida)	440.79	69.95	1	29	4	176	386	42.2	7.43
R3 and R7	255627883	C6SYG3	Glyma13g17350.1|PACid:26316941	unknown [Glycine max]	Putative uncharacterized protein	Glycine max (Soybean) (Glycine hispida)	339.61	57.6	1	19	4	157	217	23.8	9.45
R3 and R7	255629249	C6T0E6	Glyma19g44990.2|PACid:26325965	unknown [Glycine max]	Putative uncharacterized protein	Glycine max (Soybean) (Glycine hispida)	67.61	48.52	1	7	4	45	169	17.9	7.14
R3 and R7	255638532	C6TCM2	Glyma01g37900.1|PACid:26324649	unknown [Glycine max]	Putative uncharacterized protein	Glycine max (Soybean) (Glycine hispida)	48.48	43.09	1	9	4	41	311	33.7	6.14
R3 and R7	255627395	C6SXR9	Glyma09g41150.1|PACid:26340365	unknown [Glycine max]	Putative uncharacterized protein	Glycine max (Soybean) (Glycine hispida)	47.24	60.34	2	20	4	44	237	26.1	8.05
R3 and R7	255646338	C6TL60	Glyma20g38816.1|PACid:26338343	unknown [Glycine max]	Putative uncharacterized protein	Glycine max (Soybean) (Glycine hispida)	42.67	67.9	2	27	4	59	377	42.1	9.63
R3 and R7	255638262	C6TC92	Glyma11g06510.1|PACid:26297989	unknown [Glycine max]	Uncharacterized protein	Glycine max (Soybean) (Glycine hispida)	2578.87	86.93	1	42	4	1134	329	34.8	5.67
R3 and R7	255639959	C6TEM0	Glyma02g46020.10|PACid:26288107	unknown [Glycine max]	Uncharacterized protein	Glycine max (Soybean) (Glycine hispida)	93.94	49.43	4	18	4	97	265	29.7	8.56
R3 and R7	255635333	C6T868	Glyma13g35800.1|PACid:26319011	unknown [Glycine max]	Uncharacterized protein	Glycine max (Soybean) (Glycine hispida)	75.69	58.8	2	13	4	37	267	28.7	5.27
R3 and R7	255629883	C6T175	Glyma06g22220.1|PACid:26302364	unknown [Glycine max]	Uncharacterized protein	Glycine max (Soybean) (Glycine hispida)	42.53	46.26	1	14	4	39	214	22.7	9.72
R3 and R7	255631720	C6T3I9	Glyma01g11640.1|PACid:26325320	unknown [Glycine max]	Uncharacterized protein	Glycine max (Soybean) (Glycine hispida)	25.56	44.34	1	13	4	23	212	22.6	5.99
R3 and R7	300568726	A0A0R0G6T3	Glyma15g04290.1|PACid:26332554	unnamed protein product [Glycine max]	Uncharacterized protein	Glycine max (Soybean) (Glycine hispida)	478.81	86.56	3	25	4	179	253	27.2	6.23
R3 and R7	257728875	C6SX42	Glyma10g04770.3|PACid:26346041	unnamed protein product [Glycine max]	Uncharacterized protein	Glycine max (Soybean) (Glycine hispida)	32.59	56.63	2	13	4	38	166	17.9	9.07
R3 and R7	227482034		0	unnamed protein product [Glycine max]			424.49	83.54	3	45	4	316	407	44.3	8.31
R3 and R7	257716233		0	unnamed protein product [Glycine max]			44.94	62.03	1	15	4	31	316	33.3	8.22
R3 and R7	257631758		0	unnamed protein product [Glycine max]			42.52	42.65	1	31	4	65	476	52.1	5.81
R3 and R7	255628545	C6SZE4	Glyma15g06900.1|PACid:26332830	unknown [Glycine max]	4-hydroxy-4-methyl-2-oxoglutarate aldolase (HMG aldolase) (EC 4.1.1.3) (EC 4.1.3.17) (Oxaloacetate decarboxylase)	Glycine max (Soybean) (Glycine hispida)	37.51	96.99	5	15	3	60	166	17.7	6.79
R3 and R7	255625759	C6SVF1	Glyma15g13141.1|PACid:26332191	unknown [Glycine max]	Actin depolymerizing factor 1 (Uncharacterized protein)	Glycine max (Soybean) (Glycine hispida)	126.2	90.65	2	11	3	62	139	16	6.57
R3 and R7	332739624	F6KBT6	Glyma18g51600.1|PACid:26354634	allene oxide cyclase 6 [Glycine max]	Allene oxide cyclase 6 (EC 5.3.99.6) (Uncharacterized protein)	Glycine max (Soybean) (Glycine hispida)	64.75	56.47	2	18	3	86	255	28.3	9.06
R3 and R7	2654094	O48548	Glyma06g08670.1|PACid:26298756	aspartate aminotransferase glyoxysomal isozyme AAT1 precursor [Glycine max]	Aspartate aminotransferase (EC 2.6.1.1)	Glycine max (Soybean) (Glycine hispida)	32.48	61.62	3	24	3	52	456	49.7	8.48
R3 and R7	306561657	B0M1A5	Glyma05g01770.1|PACid:26322477	betaine aldehyde dehydrogenase [Glycine max]	Betaine aldehyde dehydrogenase (Peroxisomal betaine-aldehyde dehydrogenase)	Glycine max (Soybean) (Glycine hispida)	19.57	47.32	3	27	3	47	503	54.6	5.49
R3 and R7	255627139	C6SXE1	Glyma10g00790.1|PACid:26345447	unknown [Glycine max]	Cyanate hydratase (Cyanase) (EC 4.2.1.104) (Cyanate hydrolase) (Cyanate lyase)	Glycine max (Soybean) (Glycine hispida)	82.39	65.45	1	10	3	41	165	18.7	7.49
R3 and R7	255627487	C6SXW5	Glyma12g32580.1|PACid:26291966	unknown [Glycine max]	Cytochrome b6-f complex iron-sulfur subunit (EC 1.10.9.1)	Glycine max (Soybean) (Glycine hispida)	185.99	59.91	2	16	3	97	227	24.1	8.37
R3 and R7	18776	Q43467	Glyma06g18640.1|PACid:26301437	EF-Tu [Glycine max]	Elongation factor Tu, chloroplastic (EF-Tu)	Glycine max (Soybean) (Glycine hispida)	32.38	62.63	2	31	3	91	479	52.1	6.68
R3 and R7	255628131	C6SYT7	Glyma08g01700.1|PACid:26310528	unknown [Glycine max]	Glutathione peroxidase (Fragment)	Glycine max (Soybean) (Glycine hispida)	75.63	64.89	3	17	3	57	225	25	8.79
R3 and R7	161318163	B3TDK9	Glyma15g03040.1|PACid:26332457	lipoxygease-like protein [Glycine max]	Lipoxygenase (EC 1.13.11.-)	Glycine max (Soybean) (Glycine hispida)	2009.15	73.95	1	91	3	864	856	96.3	6.81
R3 and R7	257649016	P35055	Glyma14g00620.2|PACid:26284699	unnamed protein product [Glycine max]	Oxygen-dependent coproporphyrinogen-III oxidase, chloroplastic (Coprogen oxidase) (Coproporphyrinogenase) (EC 1.3.3.3)	Glycine max (Soybean) (Glycine hispida)	18.22	54.81	2	17	3	49	385	43.2	7.18
R3 and R7	323367225	C6SZ24	Glyma17g03340.1|PACid:26312776	pathogenesis-related protein [Glycine max]	Pathogenesis-related protein	Glycine max (Soybean) (Glycine hispida)	18.88	69.43	1	12	3	106	157	17.1	5.07
R3 and R7	255646496	C6TLD4	Glyma18g52980.2|PACid:26354812	unknown [Glycine max]	Peptidyl-prolyl cis-trans isomerase	Glycine max (Soybean) (Glycine hispida)	61.31	68.46	1	19	3	61	241	26.3	8.59
R3 and R7	255631734	C6T3J6	Glyma04g01700.2|PACid:26304291	unknown [Glycine max]	Peptidyl-prolyl cis-trans isomerase	Glycine max (Soybean) (Glycine hispida)	18.84	51.1	1	12	3	29	227	24.4	9.16
R3 and R7	257745086	A0A0R0ETG1	Glyma19g43830.1|PACid:26327051	unnamed protein product [Glycine max]	Peptidyl-prolyl cis-trans isomerase (PPIase) (EC 5.2.1.8)	Glycine max (Soybean) (Glycine hispida)	87.38	58.29	3	16	3	105	175	18.9	8.16
R3 and R7	83595738	Q2PMT9	Glyma20g38635.1|PACid:26336708	photosystem II CP43 chlorophyll apoprotein [Glycine max]	Photosystem II CP43 reaction center protein (PSII 43 kDa protein) (Protein CP-43)	Glycine max (Soybean) (Glycine hispida)	81.84	28.12	1	19	3	69	473	51.9	7.21
R3 and R7	255636927	C6TAE4	Glyma18g03440.1|PACid:26355046	unknown [Glycine max]	Putative uncharacterized protein	Glycine max (Soybean) (Glycine hispida)	930.64	100	1	31	3	423	179	19.6	7.47
R3 and R7	255647281	C6TMG5	Glyma10g03200.1|PACid:26346646	unknown [Glycine max]	Putative uncharacterized protein	Glycine max (Soybean) (Glycine hispida)	138.54	60.58	1	10	3	49	208	21.7	8.44
R3 and R7	255645019	C6TJB9	Glyma12g31850.3|PACid:26291743	unknown [Glycine max]	Putative uncharacterized protein	Glycine max (Soybean) (Glycine hispida)	87.86	48.56	1	12	3	41	243	26.4	5.62
R3 and R7	255639881	C6TEI1	Glyma12g32970.1|PACid:26293052	unknown [Glycine max]	Putative uncharacterized protein	Glycine max (Soybean) (Glycine hispida)	71.51	92.73	1	13	3	67	110	12.3	9.98
R3 and R7	255645394	C6TJV3	Glyma06g08860.1|PACid:26300156	unknown [Glycine max]	Putative uncharacterized protein	Glycine max (Soybean) (Glycine hispida)	60.79	22.68	1	7	3	21	366	40.6	5.35
R3 and R7	255629177	C6T0B0	Glyma11g21001.1|PACid:26297256	unknown [Glycine max]	Putative uncharacterized protein	Glycine max (Soybean) (Glycine hispida)	51.18	20.86	1	4	3	23	187	20.5	5.39
R3 and R7	255637721	C6TBI1	Glyma07g39120.1|PACid:26348692	unknown [Glycine max]	Putative uncharacterized protein	Glycine max (Soybean) (Glycine hispida)	37.05	32.5	1	17	3	69	280	31.6	5.57
R3 and R7	255639590	C6TE37	Glyma15g01540.1|PACid:26331903	unknown [Glycine max]	Putative uncharacterized protein	Glycine max (Soybean) (Glycine hispida)	30.55	50.68	1	16	3	30	438	49.5	5.76
R3 and R7	255646305	C6TL46	Glyma17g06200.1|PACid:26311358	unknown [Glycine max]	Putative uncharacterized protein	Glycine max (Soybean) (Glycine hispida)	26.42	75.56	1	21	3	49	266	29.6	6.23
R3 and R7	255635543	C6T8H0	Glyma07g02260.1|PACid:26349377	unknown [Glycine max]	Putative uncharacterized protein	Glycine max (Soybean) (Glycine hispida)	24.49	77.32	1	17	3	31	313	34.3	6.32
R3 and R7	255634634	C6T777	Glyma01g01830.1|PACid:26325684	unknown [Glycine max]	Putative uncharacterized protein	Glycine max (Soybean) (Glycine hispida)	24.04	37.95	1	11	3	25	303	32.6	6.8
R3 and R7	255639997	C6TEN8	Glyma13g34290.1|PACid:26316119	unknown [Glycine max]	Putative uncharacterized protein (Fragment)	Glycine max (Soybean) (Glycine hispida)	457.53	63.41	1	18	3	179	246	26.9	5.76
R3 and R7	255629343	C6T0J3	Glyma08g19210.1|PACid:26310887	unknown [Glycine max]	Putative uncharacterized protein (Fragment)	Glycine max (Soybean) (Glycine hispida)	105.79	65.99	1	12	3	47	247	26.4	6.58
R3 and R7	255628285	C6SZ14	Glyma10g38940.1|PACid:26345063	unknown [Glycine max]	Putative uncharacterized protein (Fragment)	Glycine max (Soybean) (Glycine hispida)	47.85	68.61	3	19	3	37	223	26.6	5.54
R3 and R7	169955	A0A0R0EQT1	Glyma20g33880.2|PACid:26338363	Fe-superoxide dismutase [Glycine max]	Superoxide dismutase (EC 1.15.1.1)	Glycine max (Soybean) (Glycine hispida)	36.69	62.9	3	11	3	29	248	27.8	5.87
R3 and R7	255640584	C6TFH5	Glyma11g19840.2|PACid:26297274	unknown [Glycine max]	Superoxide dismutase [Cu-Zn] (EC 1.15.1.1)	Glycine max (Soybean) (Glycine hispida)	358.33	60.47	1	9	3	115	129	13.7	6.37
R3 and R7	255626453	C6SWE8	Glyma03g40280.3|PACid:26335520	unknown [Glycine max]	Superoxide dismutase [Cu-Zn] (EC 1.15.1.1)	Glycine max (Soybean) (Glycine hispida)	169.18	48.68	1	4	3	44	152	15.2	6.24
R3 and R7	255631462	C6T360	Glyma12g30260.1|PACid:26294466	unknown [Glycine max]	Superoxide dismutase [Cu-Zn] (EC 1.15.1.1)	Glycine max (Soybean) (Glycine hispida)	149.86	64.48	1	8	3	196	183	18.5	6.79
R3 and R7	255628369	C6SZ56	Glyma19g42890.1|PACid:26328554	unknown [Glycine max]	Superoxide dismutase [Cu-Zn] (EC 1.15.1.1)	Glycine max (Soybean) (Glycine hispida)	106.66	48.68	1	4	3	35	152	15.2	5.6
R3 and R7	255634951	C6T7N2	Glyma02g06830.1|PACid:26291444	unknown [Glycine max]	Uncharacterized protein	Glycine max (Soybean) (Glycine hispida)	1954.88	99.08	1	46	3	919	326	34.6	6.32
R3 and R7	255640167	C6TEX2	Glyma02g47960.1|PACid:26291367	unknown [Glycine max]	Uncharacterized protein	Glycine max (Soybean) (Glycine hispida)	76.45	57.97	3	17	3	86	276	29.8	8.66
R3 and R7	255648287	C6TNV4	Glyma09g29460.1|PACid:26340853	unknown [Glycine max]	Uncharacterized protein	Glycine max (Soybean) (Glycine hispida)	40.13	65.43	1	19	3	56	324	33.8	8.76
R3 and R7	255628897	C6SZX0	Glyma12g10160.1|PACid:26292562	unknown [Glycine max]	Uncharacterized protein	Glycine max (Soybean) (Glycine hispida)	37.58	56.05	1	11	3	22	157	17.2	7.81
R3 and R7	255629877	C6T172	Glyma04g02360.1|PACid:26304852	unknown [Glycine max]	Uncharacterized protein	Glycine max (Soybean) (Glycine hispida)	31.95	69.07	1	16	3	41	236	26.7	9.01
R3 and R7	255631856	C6T3Q7	Glyma09g38610.1|PACid:26340728	unknown [Glycine max]	Uncharacterized protein	Glycine max (Soybean) (Glycine hispida)	30.19	32.71	2	10	3	53	214	22.8	9.47
R3 and R7	255629095	C6T069	Glyma07g19250.1|PACid:26349729	unknown [Glycine max]	Uncharacterized protein	Glycine max (Soybean) (Glycine hispida)	28.26	53.91	3	7	3	37	115	12.1	7.17
R3 and R7	255627015	C6SX79	Glyma19g00910.5|PACid:26328736	unknown [Glycine max]	Uncharacterized protein	Glycine max (Soybean) (Glycine hispida)	25.37	77.78	1	17	3	160	153	16.7	9.19
R3 and R7	255628565	C6SZF4	Glyma09g27920.1|PACid:26341007	unknown [Glycine max]	Uncharacterized protein	Glycine max (Soybean) (Glycine hispida)	23.59	94.69	1	8	3	30	113	12.1	9.25
R3 and R7	255627393	C6SXR8	Glyma10g10310.1|PACid:26343968	unknown [Glycine max]	Uncharacterized protein	Glycine max (Soybean) (Glycine hispida)	21.07	25.97	1	6	3	23	154	16.7	5.43
R3 and R7	255630923	C6T2G9	Glyma20g30740.7|PACid:26338947	unknown [Glycine max]	Uncharacterized protein	Glycine max (Soybean) (Glycine hispida)	18.39	56.57	1	13	3	32	175	19.4	8.84
R3 and R7	296517417	A0A0R4J4A7	Glyma11g04530.1|PACid:26294881	unnamed protein product [Glycine max]	Uncharacterized protein	Glycine max (Soybean) (Glycine hispida)	606.62	92.12	6	13	3	189	165	17.9	5.2
R3 and R7	257676113	A0A0R4J5Z8	Glyma19g29180.4|PACid:26327711	unnamed protein product [Glycine max]	Uncharacterized protein	Glycine max (Soybean) (Glycine hispida)	392.38	71.3	2	63	3	231	763	84.2	6.37
R3 and R7	257728943	C6SVF6	Glyma16g07870.1|PACid:26351639	unnamed protein product [Glycine max]	Uncharacterized protein	Glycine max (Soybean) (Glycine hispida)	27.65	69.16	1	9	3	31	107	11.3	6.52
R3 and R7	227308544	A0A0R4J364	Glyma04g41990.1|PACid:26303689	unnamed protein product [Glycine max]	Uncharacterized protein	Glycine max (Soybean) (Glycine hispida)	16.09	31.32	8	12	3	31	380	40.9	6.4
R3 and R7	255640875	C6TFW8	Glyma01g05150.1|PACid:26322973	unknown [Glycine max]	Uncharacterized protein (Fragment)	Glycine max (Soybean) (Glycine hispida)	261.59	74.79	1	22	3	241	234	25.9	7.3
R3 and R7	257686300		0	unnamed protein product [Glycine max]			154.49	67.36	2	17	3	68	288	30.9	6.8
R3 and R7	257745080		0	unnamed protein product [Glycine max]			108.58	67.49	5	20	3	115	243	26.1	9.16
R3 and R7	10092176	Q9FWA3	Glyma08g28230.1|PACid:26306976	6-phosphogluconate dehydrogenase, putative; 13029-14489 [Arabidopsis thaliana]	6-phosphogluconate dehydrogenase, decarboxylating 3 (EC 1.1.1.44)	Arabidopsis thaliana (Mouse-ear cress)	19.15	71.19	2	41	2	141	486	53.5	7.42
R3 and R7	332739618	F6KBT3	Glyma19g05980.1|PACid:26328247	allene oxide cyclase 3 [Glycine max]	Allene oxide cyclase 3 (EC 5.3.99.6) (Uncharacterized protein)	Glycine max (Soybean) (Glycine hispida)	40.53	66.54	4	16	2	60	257	28	8.57
R3 and R7	255647916	C6TNC4	Glyma07g39190.1|PACid:26350726	unknown [Glycine max]	Aminomethyltransferase (EC 2.1.2.10)	Glycine max (Soybean) (Glycine hispida)	387.1	90.66	4	47	2	260	407	44.4	8.46
R3 and R7	255635880	I1K0W1	Glyma05g05440.1|PACid:26322313	unknown [Glycine max]	ATP-dependent Clp protease proteolytic subunit	Glycine max (Soybean) (Glycine hispida)	13.27	62.83	1	20	2	74	304	33.5	9.28
R3 and R7	257738354	A0A0R0FVK4	Glyma16g09320.1|PACid:26352329	unnamed protein product [Glycine max]	Carboxypeptidase (EC 3.4.16.-)	Glycine max (Soybean) (Glycine hispida)	20.3	54.22	1	24	2	56	498	55.7	6.14
R3 and R7	77744917	Q38JB2	Glyma02g45880.1|PACid:26290829	chloroplast lipocalin [Glycine max]	Chloroplast lipocalin	Glycine max (Soybean) (Glycine hispida)	9.32	52.28	2	18	2	53	329	36.6	6.55
R3 and R7	6525011	Q9SE03	Glyma02g19380.1|PACid:26288821	copper chaperone homolog CCH [Glycine max]	Copper chaperone homolog CCH	Glycine max (Soybean) (Glycine hispida)	40.85	48.46	2	5	2	16	130	13.6	4.7
R3 and R7	295420243	A0A0R4J2P9	Glyma02g15640.1|PACid:26288486	unnamed protein product [Glycine max]	Cysteine synthase (EC 2.5.1.47)	Glycine max (Soybean) (Glycine hispida)	569.58	75.89	5	30	2	235	394	41.6	7.31
R3 and R7	68131811	Q4JR86	Glyma11g33700.3|PACid:26297387	dehydroascorbate reductase [Glycine max]	Dehydroascorbate reductase	Glycine max (Soybean) (Glycine hispida)	75.26	71.04	2	20	2	67	259	28.8	8.35
R3 and R7	255641537	C6TGU0	Glyma18g04510.1|PACid:26357104	unknown [Glycine max]	DHAR class glutathione S-transferase (Uncharacterized protein)	Glycine max (Soybean) (Glycine hispida)	81.97	79.31	1	23	2	85	261	29	8.69
R3 and R7	18746	A0A0R0J5A9	Glyma07g00900.1|PACid:26349779	lipoxygenase [Glycine max]	Lipoxygenase (EC 1.13.11.-)	Glycine max (Soybean) (Glycine hispida)	123.75	56.13	19	43	2	139	864	96.8	6.15
R3 and R7	255634854	C6T7I4	Glyma06g34190.1|PACid:26298999	unknown [Glycine max]	Malate dehydrogenase (EC 1.1.1.37)	Glycine max (Soybean) (Glycine hispida)	394.58	94.2	2	33	2	172	345	36	7.42
R3 and R7	257700464	A0A0R4J2L9	Glyma02g00810.1|PACid:26288327	unnamed protein product [Glycine max]	Malate dehydrogenase (EC 1.1.1.37)	Glycine max (Soybean) (Glycine hispida)	321.38	62.35	4	24	2	180	332	35.4	6.3
R3 and R7	257700462	H2D5S3	Glyma10g00920.1|PACid:26345620	unnamed protein product [Glycine max]	Malate dehydrogenase (EC 1.1.1.37)	Glycine max (Soybean) (Glycine hispida)	291.92	61.89	3	25	2	169	328	35.2	6.3
R3 and R7	82618886	Q2VA66	Glyma18g06500.1|PACid:26357493	malonyltransferase [Glycine max]	Malonyltransferase	Glycine max (Soybean) (Glycine hispida)	21.82	61.05	1	20	2	93	344	36.4	6.8
R3 and R7	255630417	C6T1V4	Glyma05g03010.1|PACid:26322612	unknown [Glycine max]	Nucleoside diphosphate kinase (EC 2.7.4.6) (Fragment)	Glycine max (Soybean) (Glycine hispida)	18.69	58.95	2	17	2	66	229	25.5	9.03
R3 and R7	255645158	C6T5R4	Glyma06g12900.1|PACid:26298735	unknown [Glycine max]	Pathogenesis-related protein (Uncharacterized protein)	Glycine max (Soybean) (Glycine hispida)	23.58	65.13	2	12	2	33	238	27.2	7.05
R3 and R7	255625633	C6SV88	Glyma03g21680.1|PACid:26333628	unknown [Glycine max]	Peptidyl-prolyl cis-trans isomerase	Glycine max (Soybean) (Glycine hispida)	71.12	85.03	1	15	2	45	147	15.9	6.32
R3 and R7	300568912	A0A0R0FW30	Glyma16g10750.1|PACid:26353256	unnamed protein product [Glycine max]	Peptidyl-prolyl cis-trans isomerase	Glycine max (Soybean) (Glycine hispida)	64.88	82.47	2	16	2	44	154	16.7	8.43
R3 and R7	255631244	C6T2V1	Glyma10g27990.1|PACid:26345440	unknown [Glycine max]	Peptidyl-prolyl cis-trans isomerase (PPIase) (EC 5.2.1.8) (Fragment)	Glycine max (Soybean) (Glycine hispida)	57.84	79.42	1	24	2	85	243	27	8.9
R3 and R7	255645518	C6TK14	Glyma18g03440.1|PACid:26355046	unknown [Glycine max]	Putative uncharacterized protein	Glycine max (Soybean) (Glycine hispida)	927.33	69.77	1	44	2	460	387	41.7	6.43
R3 and R7	255635588	C6T8J2	Glyma08g39520.1|PACid:26306409	unknown [Glycine max]	Putative uncharacterized protein	Glycine max (Soybean) (Glycine hispida)	415.66	98.64	1	31	2	201	295	31.1	9.19
R3 and R7	255627213	C6SXH8	Glyma02g02350.1|PACid:26289529	unknown [Glycine max]	Putative uncharacterized protein	Glycine max (Soybean) (Glycine hispida)	376.08	87.61	1	24	2	268	234	25.9	7.77
R3 and R7	255630103	C6T1G6	Glyma11g34350.2|PACid:26296838	unknown [Glycine max]	Putative uncharacterized protein	Glycine max (Soybean) (Glycine hispida)	219.94	89.73	2	20	2	109	224	23.5	7.75
R3 and R7	255638809	C6TD06	Glyma06g11890.1|PACid:26300834	unknown [Glycine max]	Putative uncharacterized protein	Glycine max (Soybean) (Glycine hispida)	155.61	53.85	1	12	2	84	273	28.9	8.27
R3 and R7	255627961	C6SYK2	Glyma08g45600.1|PACid:26308344	unknown [Glycine max]	Putative uncharacterized protein	Glycine max (Soybean) (Glycine hispida)	86.76	43.27	1	9	2	49	208	22.4	5.07
R3 and R7	255638890	C6TD45	Glyma16g26070.2|PACid:26352842	unknown [Glycine max]	Putative uncharacterized protein	Glycine max (Soybean) (Glycine hispida)	76.8	29.08	1	9	2	51	282	31.9	5.66
R3 and R7	255637225	C6TAU1	Glyma01g01950.1|PACid:26323725	unknown [Glycine max]	Putative uncharacterized protein	Glycine max (Soybean) (Glycine hispida)	68.09	71.68	2	24	2	144	279	29.9	6.83
R3 and R7	255632410	C6T4E5	Glyma15g05790.3|PACid:26331555	unknown [Glycine max]	Putative uncharacterized protein	Glycine max (Soybean) (Glycine hispida)	67.64	53.28	1	11	2	35	259	27.6	8.35
R3 and R7	255625969	C6SVQ6	Glyma09g28310.1|PACid:26341069	unknown [Glycine max]	Putative uncharacterized protein	Glycine max (Soybean) (Glycine hispida)	62.66	46.45	3	13	2	80	211	22.6	5.35
R3 and R7	255647271	C6TMG0	Glyma15g12230.1|PACid:26329581	unknown [Glycine max]	Putative uncharacterized protein	Glycine max (Soybean) (Glycine hispida)	55.8	51.48	1	12	2	35	270	29.1	5.15
R3 and R7	255648265	C6TNU3	Glyma03g24020.1|PACid:26335765	unknown [Glycine max]	Putative uncharacterized protein	Glycine max (Soybean) (Glycine hispida)	35.46	58.6	3	20	2	44	343	37.9	6.27
R3 and R7	255629151	C6T097	Glyma03g05620.1|PACid:26336311	unknown [Glycine max]	Putative uncharacterized protein	Glycine max (Soybean) (Glycine hispida)	31.73	86.84	2	5	2	13	76	8.1	9.19
R3 and R7	255633624	C6T5X9	Glyma10g04480.1|PACid:26347056	unknown [Glycine max]	Putative uncharacterized protein	Glycine max (Soybean) (Glycine hispida)	27.98	100	1	12	2	90	65	6.9	8.13
R3 and R7	255631282	C6T2X0	Glyma11g21260.1|PACid:26296581	unknown [Glycine max]	Putative uncharacterized protein	Glycine max (Soybean) (Glycine hispida)	25.64	58.08	2	12	2	28	198	21.5	8.32
R3 and R7	255627645	C6SY44	Glyma03g38100.1|PACid:26333430	unknown [Glycine max]	Putative uncharacterized protein	Glycine max (Soybean) (Glycine hispida)	22.96	67.51	3	21	2	204	197	21.8	9.03
R3 and R7	255638886	C6TD43	Glyma03g24050.1|PACid:26336344	unknown [Glycine max]	Putative uncharacterized protein	Glycine max (Soybean) (Glycine hispida)	21.7	73.39	2	20	2	41	342	37.8	7.09
R3 and R7	255627905	C6SYH4	Glyma19g01650.1|PACid:26326979	unknown [Glycine max]	Putative uncharacterized protein	Glycine max (Soybean) (Glycine hispida)	18.18	59.03	2	15	2	40	144	16	7.28
R3 and R7	255632117	C6T410	Glyma17g36210.2|PACid:26312330	unknown [Glycine max]	Putative uncharacterized protein	Glycine max (Soybean) (Glycine hispida)	17.99	68.44	2	13	2	27	225	25.1	7.83
R3 and R7	255625961	C6SVQ2	Glyma07g06660.1|PACid:26348685	unknown [Glycine max]	Putative uncharacterized protein	Glycine max (Soybean) (Glycine hispida)	16.26	26.38	1	7	2	13	163	17.7	9.01
R3 and R7	255634080	C6T1I7	Glyma15g06790.1|PACid:26331054	unknown [Glycine max]	Putative uncharacterized protein	Glycine max (Soybean) (Glycine hispida)	14.67	46.95	1	6	2	7	164	17.6	8.29
R3 and R7	255630714	C6T274	Glyma20g28850.1|PACid:26338136	unknown [Glycine max]	Putative uncharacterized protein	Glycine max (Soybean) (Glycine hispida)	14.22	81.82	2	14	2	29	187	22.2	5.36
R3 and R7	255646850	C6TLV4	Glyma18g53700.1|PACid:26356820	unknown [Glycine max]	Putative uncharacterized protein	Glycine max (Soybean) (Glycine hispida)	13.38	55.58	2	27	2	81	439	48.2	6.57
R3 and R7	255628731	C6SZN7	Glyma14g07690.1|PACid:26286054	unknown [Glycine max]	Putative uncharacterized protein	Glycine max (Soybean) (Glycine hispida)	8.4	32.77	1	4	2	8	119	13	5.48
R3 and R7	255638702	C6TCV4	Glyma20g30080.1|PACid:26338021	unknown [Glycine max]	Putative uncharacterized protein	Glycine max (Soybean) (Glycine hispida)	7.5	59.42	3	23	2	47	313	34	9.03
R3 and R7	255629209	C6T0C6	Glyma03g38990.1|PACid:26333283	unknown [Glycine max]	Putative uncharacterized protein	Glycine max (Soybean) (Glycine hispida)	5.94	58.79	1	8	2	20	165	18.6	6.8
R3 and R7	255633622	C6T5X8	Glyma10g04480.1|PACid:26347056	unknown [Glycine max]	Putative uncharacterized protein (Fragment)	Glycine max (Soybean) (Glycine hispida)	24.77	63.37	1	14	2	41	172	18.6	9.6
R3 and R7	214010947	B7U528	Glyma08g41460.1|PACid:26307730	serine glyoxylate aminotransferase 3 [Glycine max]	Serine glyoxylate aminotransferase 3	Glycine max (Soybean) (Glycine hispida)	105	60.6	2	25	2	82	401	44.2	8.13
R3 and R7	292684223	D4Q9Z4	Glyma11g05680.2|PACid:26298022	UDP-galactose:SBMG-galactosyltransferase [Glycine max]	Soyasapogenol B glucuronide galactosyltransferase (EC 2.4.1.272) (Soyasaponin glycosyltransferase 2) (UDP-galactose:SBMG-galactosyltransferase)	Glycine max (Soybean) (Glycine hispida)	9.62	53.33	2	22	2	38	495	55.8	6.13
R3 and R7	229597555	P26987	Glyma07g37240.2|PACid:26349710	Chain A, Nmr Solution Structure Of Soybean Allergen Gly M 4	Stress-induced protein SAM22 (Starvation-associated message 22) (allergen Gly m 4)	Glycine max (Soybean) (Glycine hispida)	59.23	75.8	5	14	2	50	157	16.6	4.82
R3 and R7	255647877	C6TNA5	Glyma16g27020.2|PACid:26353467	unknown [Glycine max]	Superoxide dismutase [Cu-Zn] (EC 1.15.1.1)	Glycine max (Soybean) (Glycine hispida)	38.39	58.75	1	8	2	27	160	16.5	7.37
R3 and R7	77744861	Q38JE0	Glyma15g26590.1|PACid:26331610	temperature-induced lipocalin' [Glycine max]	Temperature-induced lipocalin (Uncharacterized protein)	Glycine max (Soybean) (Glycine hispida)	16.96	53.26	1	14	2	27	184	21.2	8.07
R3 and R7	255645939	C6TKL8	Glyma01g38750.1|PACid:26324143	unknown [Glycine max]	Uncharacterized protein	Glycine max (Soybean) (Glycine hispida)	2180.94	95.14	1	43	2	948	329	34.8	6.77
R3 and R7	255635100	C6T7V6	Glyma03g34300.1|PACid:26335561	unknown [Glycine max]	Uncharacterized protein	Glycine max (Soybean) (Glycine hispida)	310.95	82.52	1	30	2	174	309	33.1	6.79
R3 and R7	255627019	C6SX81	Glyma08g13360.1|PACid:26307406	unknown [Glycine max]	Uncharacterized protein	Glycine max (Soybean) (Glycine hispida)	275.36	70.14	1	10	2	118	144	15.5	4.77
R3 and R7	255641415	C6SZW2	Glyma13g34600.2|PACid:26318257	unknown [Glycine max]	Uncharacterized protein	Glycine max (Soybean) (Glycine hispida)	86.65	55.56	3	6	2	41	153	17.2	7.34
R3 and R7	255629055	C6T049	Glyma02g43790.1|PACid:26288958	unknown [Glycine max]	Uncharacterized protein	Glycine max (Soybean) (Glycine hispida)	53.07	31.93	2	7	2	36	166	18	5.76
R3 and R7	255628507	C6SZC5	Glyma18g48160.2|PACid:26356006	unknown [Glycine max]	Uncharacterized protein	Glycine max (Soybean) (Glycine hispida)	37.07	81.25	2	12	2	46	112	12.3	9.31
R3 and R7	255626111	C6SVX7	Glyma04g39370.5|PACid:26305044	unknown [Glycine max]	Uncharacterized protein	Glycine max (Soybean) (Glycine hispida)	34.18	79.64	2	14	2	36	167	17.9	8.5
R3 and R7	255628463	C6SZA3	Glyma20g32850.1|PACid:26338929	unknown [Glycine max]	Uncharacterized protein	Glycine max (Soybean) (Glycine hispida)	31.75	71.6	1	8	2	22	81	8.5	6.6
R3 and R7	255626427	C6SWD5	Glyma09g38760.1|PACid:26341691	unknown [Glycine max]	Uncharacterized protein	Glycine max (Soybean) (Glycine hispida)	23.51	43.5	2	9	2	24	177	19.7	8.34
R3 and R7	255645733	C6TKC0	Glyma08g12340.1|PACid:26310581	unknown [Glycine max]	Uncharacterized protein	Glycine max (Soybean) (Glycine hispida)	22.16	41.99	1	16	2	44	362	40.2	5.91
R3 and R7	255627793	C6SYB8	Glyma20g26600.1|PACid:26337461	unknown [Glycine max]	Uncharacterized protein	Glycine max (Soybean) (Glycine hispida)	21.43	49.78	1	7	2	25	225	25.2	5.14
R3 and R7	255640622	C6TFJ4	Glyma02g33320.1|PACid:26287843	unknown [Glycine max]	Uncharacterized protein	Glycine max (Soybean) (Glycine hispida)	20.48	62.24	1	7	2	16	143	15.3	8.13
R3 and R7	255635042	C6SWX2	Glyma15g42660.1|PACid:26332947	unknown [Glycine max]	Uncharacterized protein	Glycine max (Soybean) (Glycine hispida)	20.33	96.97	1	18	2	72	132	15.1	6.33
R3 and R7	255634778	C6T7E8	Glyma05g25690.1|PACid:26322296	unknown [Glycine max]	Uncharacterized protein	Glycine max (Soybean) (Glycine hispida)	19.24	51.15	1	22	2	82	434	48.4	6.65
R3 and R7	255645253	C6TJN4	Glyma08g08940.1|PACid:26308155	unknown [Glycine max]	Uncharacterized protein	Glycine max (Soybean) (Glycine hispida)	19.19	51.38	1	18	2	67	290	31.4	9.17
R3 and R7	255640724	C6TFP4	Glyma08g11070.1|PACid:26310893	unknown [Glycine max]	Uncharacterized protein	Glycine max (Soybean) (Glycine hispida)	14.96	63.41	1	6	2	23	123	13.6	6.34
R3 and R7	255646799	C6TLS9	Glyma04g09830.1|PACid:26305785	unknown [Glycine max]	Uncharacterized protein	Glycine max (Soybean) (Glycine hispida)	11.3	61.27	2	13	2	24	173	19	8.44
R3 and R7	255637280	C6TAW8	Glyma08g22410.1|PACid:26309420	unknown [Glycine max]	Uncharacterized protein	Glycine max (Soybean) (Glycine hispida)	9.4	62.5	2	11	2	43	160	17.5	5.54
R3 and R7	255625689	C6SVB6	Glyma05g08670.1|PACid:26321139	unknown [Glycine max]	Uncharacterized protein	Glycine max (Soybean) (Glycine hispida)	5.21	58.29	1	10	2	14	175	19.9	6.29
R3 and R7	296511841	A0A0R0HR30	Glyma0169s00210.1|PACid:26357736	unnamed protein product [Glycine max]	Uncharacterized protein	Glycine max (Soybean) (Glycine hispida)	450.43	79.21	3	52	2	283	433	47	5.62
R3 and R7	227483067	A0A0R4J2U8	Glyma03g03200.1|PACid:26334129	unnamed protein product [Glycine max]	Uncharacterized protein	Glycine max (Soybean) (Glycine hispida)	422.4	52.53	1	48	2	227	731	78.9	6.87
R3 and R7	227248784	A0A0R4J332	Glyma04g04770.2|PACid:26304309	unnamed protein product [Glycine max]	Uncharacterized protein	Glycine max (Soybean) (Glycine hispida)	162.59	84.78	5	15	2	89	184	20	6.05
R3 and R7	257294628	A0A0R4J433	Glyma10g02440.1|PACid:26344563	unnamed protein product [Glycine max]	Uncharacterized protein	Glycine max (Soybean) (Glycine hispida)	21	53.45	1	43	2	148	608	69.1	6.93
R3 and R7	257689319	C6SZ93	Glyma02g09780.2|PACid:26291312	unnamed protein product [Glycine max]	Uncharacterized protein	Glycine max (Soybean) (Glycine hispida)	12.13	28.42	1	3	2	10	95	9.9	8.57
R3 and R7	257302127	A0A0R4J4U0	Glyma13g27220.2|PACid:26314793	unnamed protein product [Glycine max]	Uncharacterized protein	Glycine max (Soybean) (Glycine hispida)	5.12	66.67	1	32	2	122	543	60.9	6.81
R3 and R7	255639814	C6TEE8	Glyma18g02490.1|PACid:26354682	unknown [Glycine max]	Uroporphyrinogen decarboxylase (EC 4.1.1.37)	Glycine max (Soybean) (Glycine hispida)	28.52	58.66	1	23	2	101	387	42.7	7.83
R3 and R7	332628451		0	unnamed protein product [Glycine max]			116.55	56.98	4	12	2	65	265	28.6	5.66
R3 and R7	255289574		0	unnamed protein product [Glycine max]			33.94	58.22	5	11	2	26	213	22.5	9.14
R3 and R7	332627238		0	unnamed protein product [Glycine max]			31.97	53.93	4	24	2	65	445	47.4	8.31
R3 and R7	257726061		0	unnamed protein product [Glycine max]			19.95	52.85	3	12	2	21	246	26.8	9.38
