# Supplementary material for: Proteome data associated with the leaf senescence in Glycine max
Source: Data Brief. 2016 Aug 28;9:90–5. doi: 10.1016/j.dib.2016.08.045 (PMC5013252; doi:10.1016/j.dib.2016.08.045)
Supplement: Supplementary file 1 — Supplementary material [file mmc1.zip › Supplementary Table 6.xlsx]

## Sheet: Sheet1
Supplementary Table 6: List of the identified proteins in PEG pellet fraction, identified by 1D shotgun proteomic approach using QExactive Orbitrap high resolution mass spectrometer.
Expression	GI Number	Uniprot A/C	Locus No.	NCBI Description	Uniprot Description	Organism	Score	Coverage	# Proteins	# Peptides	# Unique Peptides	# PSMs	# AAs	MW [kDa]	calc. pI
R7 specific	1055368	Q39832	Glyma19g06370.1|PACid:26329306	ribulose-1,5-bisphosphate carboxylase small subunit [Glycine max]	Ribulose bisphosphate carboxylase small chain (EC 4.1.1.39)	Glycine max (Soybean) (Glycine hispida)	1694.43	100	7	23	10	656	178	20	8.66
R7 specific	2661021	A0A0R0K8D9	Glyma04g01920.1|PACid:26305525	catalase [Glycine max]	Catalase (EC 1.11.1.6)	Glycine max (Soybean) (Glycine hispida)	222.47	56.5	8	24	8	98	492	56.7	7.28
R7 specific	2160320	P38417	Glyma13g42330.1|PACid:26318027	lipxygenase L-4 [Glycine max]	Linoleate 9S-lipoxygenase-4 (EC 1.13.11.58) (Lipoxygenase-4) (L-4) (VSP94)	Glycine max (Soybean) (Glycine hispida)	3098.24	79.25	3	76	7	1007	853	96.5	6.04
R7 specific	152926334	A7LCD6	Glyma08g20230.2|PACid:26307851	lipoxygenase-10 [Glycine max]	Lipoxygenase (EC 1.13.11.-)	Glycine max (Soybean) (Glycine hispida)	153.9	48.5	1	35	7	94	866	97.2	6.4
R7 specific	288310312	D6C4Z9	Glyma18g08220.1|PACid:26357317	HSP90-1 [Glycine max]	HSP90-1 (Uncharacterized protein)	Glycine max (Soybean) (Glycine hispida)	79.67	51.71	4	36	6	94	702	80.3	5.02
R7 specific	157890424	A8C8H5	Glyma18g04940.1|PACid:26356508	glutamate decarboxylase [Glycine max]	Glutamate decarboxylase (EC 4.1.1.15)	Glycine max (Soybean) (Glycine hispida)	44.71	49.9	5	22	4	75	503	57.2	5.82
R7 specific	167962794	B0M1A2	Glyma15g40140.1|PACid:26332673	peroxisomal glycolate oxidase [Glycine max]	Peroxisomal glycolate oxidase	Glycine max (Soybean) (Glycine hispida)	742.2	68.46	4	23	4	268	371	40.8	8.97
R7 specific	257720004		0	unnamed protein product [Glycine max]			240.86	50.34	2	26	4	135	584	61.7	5.4
R7 specific	257728622		0	unnamed protein product [Glycine max]			43.71	31.05	1	18	4	77	773	81.8	6.64
R7 specific	1575725	Q96450	Glyma18g53610.1|PACid:26356429	SGF14A [Glycine max]	14-3-3-like protein A (SGF14A)	Glycine max (Soybean) (Glycine hispida)	22.96	79.38	2	23	3	66	257	29	4.75
R7 specific	255641162	C6TGA6	Glyma14g06630.1|PACid:26285601	unknown [Glycine max]	60S acidic ribosomal protein P0	Glycine max (Soybean) (Glycine hispida)	48.08	62.07	4	17	3	41	319	34.2	5.11
R7 specific	46015832	P10538	Glyma06g45700.1|PACid:26302109	Chain D, Crystal Structure Of Soybean Beta-Amylase Mutant Substituted At Surface Region	Beta-amylase (EC 3.2.1.2) (1,4-alpha-D-glucan maltohydrolase)	Glycine max (Soybean) (Glycine hispida)	36.09	50.71	23	22	3	64	495	55.9	5.55
R7 specific	164459312	B0FPA3	Glyma17g09170.1|PACid:26311370	extracellular Ca2+ sensing receptor [Glycine max]	Extracellular Ca2+ sensing receptor	Glycine max (Soybean) (Glycine hispida)	23.46	34.92	2	14	3	27	398	41.9	9.39
R7 specific	257714502	C6SX83	Glyma11g12170.1|PACid:26294805	unnamed protein product [Glycine max]	Nascent polypeptide-associated complex subunit beta	Glycine max (Soybean) (Glycine hispida)	37.15	53.7	6	8	3	24	162	17.7	7.4
R7 specific	255639053	C6TDC5	Glyma03g08280.1|PACid:26336392	unknown [Glycine max]	Putative uncharacterized protein	Glycine max (Soybean) (Glycine hispida)	70.67	36.9	3	8	3	39	290	31.4	6.55
R7 specific	255647426	C6TMN6	Glyma18g49070.1|PACid:26355536	unknown [Glycine max]	Putative uncharacterized protein	Glycine max (Soybean) (Glycine hispida)	41.5	53.99	3	12	3	27	276	29.8	8.65
R7 specific	255638584	C6TCP7	Glyma15g42940.1|PACid:26329972	unknown [Glycine max]	Putative uncharacterized protein	Glycine max (Soybean) (Glycine hispida)	11.12	88.98	2	16	3	23	245	27	9.44
R7 specific	255627497	C6SXX0	Glyma20g34960.1|PACid:26336912	unknown [Glycine max]	Putative uncharacterized protein	Glycine max (Soybean) (Glycine hispida)	10.99	54.2	2	9	3	18	262	28.1	8.15
R7 specific	134273556	K4FZF8	Glyma08g11490.2|PACid:26306675	unnamed protein product [Glycine max]	Serine hydroxymethyltransferase (EC 2.1.2.1)	Glycine max (Soybean) (Glycine hispida)	13.6	50.32	7	18	3	31	471	51.7	7.71
R7 specific	229597555	P26987	Glyma07g37240.2|PACid:26349710	Chain A, Nmr Solution Structure Of Soybean Allergen Gly M 4	Stress-induced protein SAM22 (Starvation-associated message 22) (allergen Gly m 4)	Glycine max (Soybean) (Glycine hispida)	9.48	61.78	7	10	3	16	157	16.6	4.82
R7 specific	255635333	C6T868	Glyma13g35800.1|PACid:26319011	unknown [Glycine max]	Uncharacterized protein	Glycine max (Soybean) (Glycine hispida)	49.42	44.57	2	8	3	40	267	28.7	5.27
R7 specific	332628233	C6TD73	Glyma14g01130.1|PACid:26285132	unnamed protein product [Glycine max]	Uncharacterized protein	Glycine max (Soybean) (Glycine hispida)	245.48	67.17	5	14	3	139	265	28.7	5.66
R7 specific	257686302	A0A0R0I8Z5	Glyma09g28200.1|PACid:26341967	unnamed protein product [Glycine max]	Uncharacterized protein	Glycine max (Soybean) (Glycine hispida)	125.36	49.14	4	14	3	68	291	31	6
R7 specific	110291020		0	unnamed protein product [Glycine max]			29.5	53.87	1	77	3	262	1459	164.1	6.89
R7 specific	83595802	P07135	Glyma06g43553.1|PACid:26300652	ribosomal protein S7 [Glycine max]	30S ribosomal protein S7, chloroplastic	Glycine max (Soybean) (Glycine hispida)	11.85	72.9	2	13	2	44	155	17.4	11.28
R7 specific	2444420	A0A0R0IZE4	Glyma07g04890.1|PACid:26349238	ribosome-associated protein p40 [Glycine max]	40S ribosomal protein SA	Glycine max (Soybean) (Glycine hispida)	38.82	47.42	6	10	2	40	310	33.9	5.26
R7 specific	257327255	P25698	Glyma17g23900.1|PACid:26311821	unnamed protein product [Glycine max]	Elongation factor 1-alpha (EF-1-alpha)	Glycine max (Soybean) (Glycine hispida)	222.47	64.88	8	33	2	166	447	49.3	9.06
R7 specific	145442288	A5A339	Glyma07g05620.1|PACid:26348267	endonuclease [Glycine max]	Endonuclease	Glycine max (Soybean) (Glycine hispida)	9.13	26.26	1	7	2	9	297	33.5	6.58
R7 specific	255638912	C6TD56	Glyma11g37360.1|PACid:26295860	unknown [Glycine max]	Glyceraldehyde-3-phosphate dehydrogenase (EC 1.2.1.-)	Glycine max (Soybean) (Glycine hispida)	367.73	67.94	3	21	2	153	340	37	7.47
R7 specific	5726567	Q9SWA8	Glyma12g04701.2|PACid:26292339	glycine-rich RNA-binding protein [Glycine max]	Glycine-rich RNA-binding protein (Uncharacterized protein)	Glycine max (Soybean) (Glycine hispida)	9.33	56.25	3	6	2	16	160	15.8	7.2
R7 specific	86212372	Q2HZ34	Glyma13g39830.1|PACid:26316552	plamsma membrane-associated AAA-ATPase [Glycine max]	Plasma membrane-associated AAA-ATPase (Uncharacterized protein)	Glycine max (Soybean) (Glycine hispida)	21.53	48.7	5	35	2	103	807	89.7	5.31
R7 specific	3452083	O81975	Glyma10g39780.1|PACid:26346029	polyubiquitin [Glycine max]	Polyubiquitin (Fragment)	Glycine max (Soybean) (Glycine hispida)	13.19	58.93	8	9	2	38	112	12.8	9.74
R7 specific	255631716	C6T3I7	Glyma19g43120.1|PACid:26326665	unknown [Glycine max]	Proteasome subunit beta type (EC 3.4.25.1)	Glycine max (Soybean) (Glycine hispida)	8.44	55.6	2	9	2	23	232	26.4	6.4
R7 specific	255647442	C6TMP3	Glyma12g33280.1|PACid:26291927	unknown [Glycine max]	Putative uncharacterized protein	Glycine max (Soybean) (Glycine hispida)	36.15	37.33	5	17	2	39	367	39.4	9.74
R7 specific	255628971	C6T007	Glyma02g02140.1|PACid:26287517	unknown [Glycine max]	Putative uncharacterized protein	Glycine max (Soybean) (Glycine hispida)	27.67	73.95	5	10	2	29	119	13.5	9.55
R7 specific	255637525	C6TB87	Glyma10g26890.1|PACid:26344283	unknown [Glycine max]	Putative uncharacterized protein	Glycine max (Soybean) (Glycine hispida)	19.76	42.68	8	15	2	40	239	27	9.64
R7 specific	255634080	C6T1I7	Glyma15g06790.1|PACid:26331054	unknown [Glycine max]	Putative uncharacterized protein	Glycine max (Soybean) (Glycine hispida)	12.54	32.32	1	3	2	6	164	17.6	8.29
R7 specific	255633118	C6T5B2	Glyma02g10550.2|PACid:26287418	unknown [Glycine max]	Uncharacterized protein	Glycine max (Soybean) (Glycine hispida)	27.16	80.65	5	23	2	46	155	17.7	10.4
R7 specific	255645449	C6SXM4	Glyma18g19420.2|PACid:26357054	unknown [Glycine max]	Uncharacterized protein	Glycine max (Soybean) (Glycine hispida)	19.18	62.43	6	7	2	13	181	20.7	6.95
R7 specific	332628252		0	unnamed protein product [Glycine max]			683.01	66.15	6	11	2	254	257	27.4	5.43
R7 specific	332628248		0	unnamed protein product [Glycine max]			672.82	66.15	12	11	2	244	257	27.4	5.43
R7 specific	257734243		0	unnamed protein product [Glycine max]			58.95	54.27	2	24	2	63	527	57.6	7.08
R7 specific	257337002		0	unnamed protein product [Glycine max]			21.26	39.76	5	14	2	84	410	44.5	5.3
R7 specific	296512720		0	unnamed protein product [Glycine max]			7.19	73.68	19	12	2	22	152	17.4	6.81
R3 Specific	255625881	C6SVL2	Glyma19g06370.1|PACid:26329306	unknown [Glycine max]	Ribulose bisphosphate carboxylase small chain (EC 4.1.1.39)	Glycine max (Soybean) (Glycine hispida)	3405.66	100	7	26	12	1275	178	20	8.66
R3 Specific	257734894		0	unnamed protein product [Glycine max]			688.82	72.77	2	50	11	318	584	61.7	5.4
R3 Specific	255639859	C6TEH0	Glyma17g09170.1|PACid:26311370	unknown [Glycine max]	Uncharacterized protein	Glycine max (Soybean) (Glycine hispida)	197.46	67.25	2	31	9	101	397	41.8	9.39
R3 Specific	257675551	B0M1A4	Glyma06g02040.1|PACid:26302146	unnamed protein product [Glycine max]	Catalase (EC 1.11.1.6)	Glycine max (Soybean) (Glycine hispida)	239.91	79.67	8	48	8	168	492	56.7	7.25
R3 Specific	161318159	B3TDK7	Glyma13g42330.1|PACid:26318027	lipoxygease L-4 [Glycine max]	Lipoxygenase (EC 1.13.11.-)	Glycine max (Soybean) (Glycine hispida)	2149.94	78.78	4	86	8	805	853	96.4	6.1
R3 Specific	329402648	F4ZZ27	Glyma16g10880.1|PACid:26352549	1-deoxy-D-xylulose 5-phosphate reductoisomerase [Glycine max]	1-deoxy-D-xylulose 5-phosphate reductoisomerase	Glycine max (Soybean) (Glycine hispida)	256.91	72.69	3	30	7	197	465	50.5	6.34
R3 Specific	255637766	C6TBK3	Glyma15g40140.1|PACid:26332673	unknown [Glycine max]	Putative uncharacterized protein	Glycine max (Soybean) (Glycine hispida)	1144.31	85.98	1	45	7	399	371	40.8	8.76
R3 Specific	257686298	A0A0R0FSY2	Glyma16g33030.1|PACid:26351452	unnamed protein product [Glycine max]	Uncharacterized protein	Glycine max (Soybean) (Glycine hispida)	771.36	65.74	2	21	7	250	289	30.7	6
R3 Specific	255640681	C6TFM3	Glyma07g17180.1|PACid:26349940	unknown [Glycine max]	Putative uncharacterized protein	Glycine max (Soybean) (Glycine hispida)	193.39	44.12	5	22	6	180	408	44.5	5.4
R3 Specific	255625961	C6SVQ2	Glyma07g06660.1|PACid:26348685	unknown [Glycine max]	Putative uncharacterized protein	Glycine max (Soybean) (Glycine hispida)	112.8	44.17	1	11	6	47	163	17.7	9.01
R3 Specific	83595779	Q2PMP8	Glyma19g07400.1|PACid:26328280	ribosomal protein L16 [Glycine max]	50S ribosomal protein L16, chloroplastic	Glycine max (Soybean) (Glycine hispida)	76.6	89.63	3	20	5	106	135	15.3	11.62
R3 Specific	38679315	Q5QJB6	Glyma20g34960.1|PACid:26336912	harpin binding protein 1 [Glycine max]	Harpin binding protein 1 (Uncharacterized protein)	Glycine max (Soybean) (Glycine hispida)	135.83	76.98	2	18	5	74	265	28.4	8.15
R3 Specific	255629476	C6T0Q0	Glyma12g04383.1|PACid:26292479	unknown [Glycine max]	Nascent polypeptide-associated complex subunit beta	Glycine max (Soybean) (Glycine hispida)	92.2	89.44	6	17	5	58	161	17.5	8.32
R3 Specific	255645797	C6TKF0	Glyma08g12200.1|PACid:26307072	unknown [Glycine max]	Putative uncharacterized protein	Glycine max (Soybean) (Glycine hispida)	76.36	80.22	1	20	5	116	273	29.1	9.31
R3 Specific	255639295	C6TDP3	Glyma08g13160.1|PACid:26309923	unknown [Glycine max]	Putative uncharacterized protein	Glycine max (Soybean) (Glycine hispida)	68.57	66.76	3	24	5	96	340	37.8	5.87
R3 Specific	255627661	C6SY52	Glyma06g43553.1|PACid:26300652	unknown [Glycine max]	Ribosomal protein S7	Glycine max (Soybean) (Glycine hispida)	123.25	87.86	2	27	5	110	173	19.4	11.4
R3 Specific	255646132	C6TKW2	Glyma12g34770.1|PACid:26291886	unknown [Glycine max]	Uncharacterized protein	Glycine max (Soybean) (Glycine hispida)	357.79	80.22	2	15	5	142	268	28.8	5.27
R3 Specific	257726137	A0A0R4J5H0	Glyma15g42610.1|PACid:26330208	unnamed protein product [Glycine max]	Uncharacterized protein	Glycine max (Soybean) (Glycine hispida)	105.44	59.35	3	15	5	81	246	26.8	9.38
R3 Specific	208964722	B6EBD6	Glyma14g01530.1|PACid:26285542	heat shock protein 90-2 [Glycine max]	Heat shock protein 90-2	Glycine max (Soybean) (Glycine hispida)	73.6	71.29	4	59	4	185	700	80.1	5.07
R3 Specific	255626297	C6SW70	Glyma07g02270.1|PACid:26349717	unknown [Glycine max]	Putative uncharacterized protein	Glycine max (Soybean) (Glycine hispida)	144.84	77.59	5	30	4	224	241	28.2	9.88
R3 Specific	255645622	C6TK65	Glyma17g13470.1|PACid:26312235	unknown [Glycine max]	Putative uncharacterized protein	Glycine max (Soybean) (Glycine hispida)	136.4	64	2	19	4	75	300	32.8	4.7
R3 Specific	255629297	C6T0H0	Glyma13g40780.1|PACid:26315404	unknown [Glycine max]	Putative uncharacterized protein	Glycine max (Soybean) (Glycine hispida)	105.98	82.35	5	22	4	85	153	17.4	10.27
R3 Specific	255641306	C6TGH8	Glyma19g01060.1|PACid:26329036	unknown [Glycine max]	Putative uncharacterized protein	Glycine max (Soybean) (Glycine hispida)	24.55	36.89	1	15	4	78	431	45.5	7.11
R3 Specific	255627703	C6SY73	Glyma07g01540.1|PACid:26350913	unknown [Glycine max]	Uncharacterized protein	Glycine max (Soybean) (Glycine hispida)	44.62	90	3	20	4	57	150	16.9	10.7
R3 Specific	332628445	C6T8R7	Glyma02g47560.1|PACid:26290798	unnamed protein product [Glycine max]	Uncharacterized protein	Glycine max (Soybean) (Glycine hispida)	690.82	81.51	4	18	4	301	265	28.6	5.66
R3 Specific	83595781	P07816	Glyma18g08750.1|PACid:26356642	ribosomal protein S19 [Glycine max]	30S ribosomal protein S19, chloroplastic	Glycine max (Soybean) (Glycine hispida)	78.66	71.74	1	13	3	45	92	10.6	11.05
R3 Specific	255628019	C6SYN1	Glyma17g37110.1|PACid:26311938	unknown [Glycine max]	50S ribosomal protein L31	Glycine max (Soybean) (Glycine hispida)	51.46	90.3	2	15	3	69	134	15.1	9.66
R3 Specific	1196897	A0A0R0L140	Glyma02g42260.1|PACid:26290941	acidic ribosomal protein P0 [Glycine max]	60S acidic ribosomal protein P0	Glycine max (Soybean) (Glycine hispida)	56.28	46.25	4	17	3	55	320	34.1	5.25
R3 Specific	257668240	A0A0R0F6M9	Glyma17g01900.1|PACid:26311446	unnamed protein product [Glycine max]	Glucose-1-phosphate adenylyltransferase (EC 2.7.7.27) (ADP-glucose pyrophosphorylase)	Glycine max (Soybean) (Glycine hispida)	41.49	72.85	2	32	3	97	523	58.1	8.34
R3 Specific	167963388	B0M197	Glyma09g37570.1|PACid:26341936	peroxisomal voltage-dependent anion-selective channel protein [Glycine max]	Peroxisomal voltage-dependent anion-selective channel protein	Glycine max (Soybean) (Glycine hispida)	94.01	46.74	3	13	3	81	276	29.8	8.65
R3 Specific	255638015	C6TBX1	Glyma01g44220.2|PACid:26324648	unknown [Glycine max]	Putative uncharacterized protein	Glycine max (Soybean) (Glycine hispida)	99.18	63.88	1	17	3	80	227	25.1	8.24
R3 Specific	255636566	C6T9W9	Glyma13g37790.1|PACid:26316576	unknown [Glycine max]	Putative uncharacterized protein	Glycine max (Soybean) (Glycine hispida)	44.3	63.97	1	27	3	175	297	33.9	8.53
R3 Specific	255636212	C6T9E5	Glyma15g42900.1|PACid:26329420	unknown [Glycine max]	Putative uncharacterized protein	Glycine max (Soybean) (Glycine hispida)	39.67	62.21	6	33	3	152	389	42.1	9.7
R3 Specific	255630589	C6T221	Glyma13g43370.2|PACid:26314923	unknown [Glycine max]	Putative uncharacterized protein	Glycine max (Soybean) (Glycine hispida)	37.26	57.55	1	12	3	72	139	14.8	9.99
R3 Specific	255626921	C6SX32	Glyma04g41010.1|PACid:26302896	unknown [Glycine max]	Putative uncharacterized protein	Glycine max (Soybean) (Glycine hispida)	35.96	69.4	2	8	3	19	134	15.3	5.8
R3 Specific	255626187	C6SW15	Glyma10g26790.1|PACid:26346413	unknown [Glycine max]	Putative uncharacterized protein	Glycine max (Soybean) (Glycine hispida)	32.03	78.39	8	20	3	78	236	26.3	9.58
R3 Specific	255625799	C6SVH1	Glyma13g06070.1|PACid:26318056	unknown [Glycine max]	Putative uncharacterized protein	Glycine max (Soybean) (Glycine hispida)	23.27	87.41	5	18	3	45	143	15.9	10.13
R3 Specific	255633096	C6T5A1	Glyma19g00200.3|PACid:26327125	unknown [Glycine max]	Putative uncharacterized protein (Fragment)	Glycine max (Soybean) (Glycine hispida)	45.93	68.14	6	16	3	44	204	23.1	6.64
R3 Specific	255627501	C6SXX2	Glyma15g41230.1|PACid:26331034	unknown [Glycine max]	Uncharacterized protein	Glycine max (Soybean) (Glycine hispida)	86.66	97.4	8	18	3	103	154	17.2	6.06
R3 Specific	255629261	C6T0F2	Glyma08g19810.1|PACid:26306640	unknown [Glycine max]	Uncharacterized protein	Glycine max (Soybean) (Glycine hispida)	69.21	62.4	1	19	3	59	242	27.2	9.42
R3 Specific	255627137	C6SXE0	Glyma02g04600.1|PACid:26287899	unknown [Glycine max]	Uncharacterized protein	Glycine max (Soybean) (Glycine hispida)	46.58	51.5	2	16	3	29	200	22	4.77
R3 Specific	255638035	C6TBY0	Glyma10g00890.1|PACid:26344445	unknown [Glycine max]	Uncharacterized protein	Glycine max (Soybean) (Glycine hispida)	36.24	82.31	1	41	3	131	260	29.6	10.18
R3 Specific	255629191	C6T0B7	Glyma01g40810.1|PACid:26324200	unknown [Glycine max]	Uncharacterized protein	Glycine max (Soybean) (Glycine hispida)	27.48	69.35	7	12	3	61	199	21.9	6.2
R3 Specific	332628231	C6TLM4	Glyma05g25810.1|PACid:26319925	unnamed protein product [Glycine max]	Uncharacterized protein	Glycine max (Soybean) (Glycine hispida)	1848.59	98.1	4	21	3	632	263	27.9	5.43
R3 Specific	257635746	A0A0R4J537	Glyma14g39940.1|PACid:26286448	unnamed protein product [Glycine max]	Uncharacterized protein	Glycine max (Soybean) (Glycine hispida)	38.43	54.11	2	29	3	128	292	33.1	6.8
R3 Specific	306425570		0	unnamed protein product [Glycine max]			138.8	88.52	1	33	3	147	392	41.6	8.94
R3 Specific	310911242	C6TI64	Glyma20g28780.1|PACid:26339262	unnamed protein product [Glycine max]	40S ribosomal protein S3a	Glycine max (Soybean) (Glycine hispida)	38.78	90.42	6	33	2	103	261	29.7	9.8
R3 Specific	257738522	A0A0R0FJR0	Glyma16g01460.1|PACid:26352304	unnamed protein product [Glycine max]	40S ribosomal protein SA	Glycine max (Soybean) (Glycine hispida)	41.52	42.44	6	14	2	53	311	34	5.17
R3 Specific	83595782	P18663	Glyma10g09557.1|PACid:26346321	ribosomal protein L2 [Glycine max]	50S ribosomal protein L2-A, chloroplastic	Glycine max (Soybean) (Glycine hispida)	32.91	88.32	3	32	2	113	274	29.8	10.8
R3 Specific	255629253	C6T0E8	Glyma13g28831.1|PACid:26315301	unknown [Glycine max]	60S ribosomal protein L18a	Glycine max (Soybean) (Glycine hispida)	11.49	86.52	4	22	2	141	178	21.3	10.43
R3 Specific	4406539	Q9SYW5	Glyma12g07780.3|PACid:26292080	ascorbate peroxidase [Glycine max]	Ascorbate peroxidase	Glycine max (Soybean) (Glycine hispida)	32.21	65.6	3	14	2	56	250	27.2	5.99
R3 Specific	255627487	C6SXW5	Glyma12g32580.1|PACid:26291966	unknown [Glycine max]	Cytochrome b6-f complex iron-sulfur subunit (EC 1.10.9.1)	Glycine max (Soybean) (Glycine hispida)	183.42	59.47	2	15	2	91	227	24.1	8.37
R3 Specific	257717332	A0A0R4J384	Glyma05g11630.3|PACid:26321039	unnamed protein product [Glycine max]	Elongation factor 1-alpha	Glycine max (Soybean) (Glycine hispida)	110.58	74.05	8	43	2	139	447	49.3	9.06
R3 Specific	42521309	Q6RIB7	Glyma19g37520.1|PACid:26326203	enolase [Glycine max]	Enolase (EC 2.3.1.16)	Glycine max (Soybean) (Glycine hispida)	6.55	68.24	1	27	2	96	444	47.7	5.47
R3 Specific	255632306	C6T4A1	Glyma05g37900.1|PACid:26321947	unknown [Glycine max]	Glutathione peroxidase	Glycine max (Soybean) (Glycine hispida)	16.06	58.43	5	12	2	55	166	18.3	7.08
R3 Specific	87138105	B9MST3	Glyma15g04805.2|PACid:26330561	histone H4-like protein [Glycine max]	Histone H4	Glycine max (Soybean) (Glycine hispida)	9.75	86.41	4	22	2	55	103	11.4	11.47
R3 Specific	212552204	C6TLT7	Glyma14g04180.1|PACid:26285528	late-embryogenesis abundant protein 1 [Glycine max]	Late-embryogenesis abundant protein 1 (Uncharacterized protein)	Glycine max (Soybean) (Glycine hispida)	13.49	81.88	2	21	2	88	320	35.6	4.98
R3 Specific	255630417	C6T1V4	Glyma05g03010.1|PACid:26322612	unknown [Glycine max]	Nucleoside diphosphate kinase (EC 2.7.4.6) (Fragment)	Glycine max (Soybean) (Glycine hispida)	15.31	66.38	2	15	2	48	229	25.5	9.03
R3 Specific	255630603	C6T228	Glyma08g14740.2|PACid:26309033	unknown [Glycine max]	Peptidyl-prolyl cis-trans isomerase	Glycine max (Soybean) (Glycine hispida)	21.64	46.15	1	11	2	34	221	23.6	6.52
R3 Specific	257659639	B0M196	Glyma12g03610.1|PACid:26292396	unnamed protein product [Glycine max]	Peroxisomal ascorbate peroxidase (Uncharacterized protein)	Glycine max (Soybean) (Glycine hispida)	9.93	89.9	7	33	2	113	287	31.7	6.74
R3 Specific	83595771	Q2PMQ6	Glyma03g09765.1|PACid:26336518	photosystem II phosphoprotein [Glycine max]	Photosystem II reaction center protein H (PSII-H) (Photosystem II 10 kDa phosphoprotein)	Glycine max (Soybean) (Glycine hispida)	100.84	28.77	1	3	2	48	73	7.8	5.11
R3 Specific	300568824	A0A0R4J3L5	Glyma06g39710.1|PACid:26301737	unnamed protein product [Glycine max]	Proteasome subunit alpha type (EC 3.4.25.1)	Glycine max (Soybean) (Glycine hispida)	42.58	79.27	2	20	2	78	246	27.4	5.86
R3 Specific	255626665	C6SWQ4	Glyma03g40470.1|PACid:26336384	unknown [Glycine max]	Proteasome subunit beta type (EC 3.4.25.1)	Glycine max (Soybean) (Glycine hispida)	35.37	50.64	2	11	2	56	233	26.3	7.12
R3 Specific	255627685	C6SY64	Glyma18g19225.1|PACid:26356049	unknown [Glycine max]	Proteasome subunit beta type (EC 3.4.25.1)	Glycine max (Soybean) (Glycine hispida)	18.22	50.67	2	13	2	57	223	24.5	7.25
R3 Specific	255635894	C6T8Z2	Glyma18g14740.3|PACid:26356400	unknown [Glycine max]	Putative uncharacterized protein	Glycine max (Soybean) (Glycine hispida)	408.61	66.33	2	25	2	175	401	44.3	8.12
R3 Specific	255637866	C6TBQ0	Glyma08g15100.1|PACid:26308577	unknown [Glycine max]	Putative uncharacterized protein	Glycine max (Soybean) (Glycine hispida)	87.64	87.14	2	27	2	154	241	27.5	6.84
R3 Specific	255630210	C6T1L0	Glyma12g08670.1|PACid:26293022	unknown [Glycine max]	Putative uncharacterized protein	Glycine max (Soybean) (Glycine hispida)	69.98	93.4	1	25	2	94	197	22.1	9.88
R3 Specific	255629151	C6T097	Glyma03g05620.1|PACid:26336311	unknown [Glycine max]	Putative uncharacterized protein	Glycine max (Soybean) (Glycine hispida)	66.07	64.47	2	3	2	21	76	8.1	9.19
R3 Specific	255647208	C6TMD0	Glyma18g47200.1|PACid:26355813	unknown [Glycine max]	Putative uncharacterized protein	Glycine max (Soybean) (Glycine hispida)	60.84	79.03	1	21	2	92	267	29	10.07
R3 Specific	255629249	C6T0E6	Glyma19g44990.2|PACid:26325965	unknown [Glycine max]	Putative uncharacterized protein	Glycine max (Soybean) (Glycine hispida)	54.88	84.02	1	10	2	46	169	17.9	7.14
R3 Specific	255625615	C6SV79	Glyma19g37961.1|PACid:26329275	unknown [Glycine max]	Putative uncharacterized protein	Glycine max (Soybean) (Glycine hispida)	34.3	69.01	2	9	2	51	71	8.1	8.57
R3 Specific	255647180	C6TMB6	Glyma17g10990.8|PACid:26313514	unknown [Glycine max]	Putative uncharacterized protein	Glycine max (Soybean) (Glycine hispida)	34.11	41.79	1	14	2	36	280	29.9	8.16
R3 Specific	255642104	C6THL6	Glyma03g12260.2|PACid:26335716	unknown [Glycine max]	Putative uncharacterized protein	Glycine max (Soybean) (Glycine hispida)	30.47	64.36	1	16	2	58	289	31.2	8.34
R3 Specific	255646598	C6TLI1	Glyma08g07880.1|PACid:26309344	unknown [Glycine max]	Putative uncharacterized protein	Glycine max (Soybean) (Glycine hispida)	28.66	57.36	1	15	2	43	258	27.4	7.49
R3 Specific	255646756	C6TLQ9	Glyma18g05640.1|PACid:26357520	unknown [Glycine max]	Putative uncharacterized protein	Glycine max (Soybean) (Glycine hispida)	22.67	68.12	2	18	2	52	229	25.8	9.64
R3 Specific	255628163	C6SYV3	Glyma09g09110.1|PACid:26341030	unknown [Glycine max]	Putative uncharacterized protein	Glycine max (Soybean) (Glycine hispida)	18.72	50.63	1	11	2	34	160	17.8	9.61
R3 Specific	255639078	C6TDD7	Glyma10g05660.1|PACid:26345900	unknown [Glycine max]	Putative uncharacterized protein	Glycine max (Soybean) (Glycine hispida)	17.67	69.72	3	16	2	38	142	15.7	10.37
R3 Specific	255631141	C6T2Q9	Glyma14g03840.1|PACid:26285866	unknown [Glycine max]	Putative uncharacterized protein	Glycine max (Soybean) (Glycine hispida)	16.57	73.3	2	21	2	105	206	23.6	9.85
R3 Specific	255626411	C6SWC7	Glyma05g31760.8|PACid:26322124	unknown [Glycine max]	Putative uncharacterized protein	Glycine max (Soybean) (Glycine hispida)	16.52	81.47	4	27	2	55	232	25.8	10.13
R3 Specific	255630577	C6T215	Glyma04g34840.1|PACid:26304284	unknown [Glycine max]	Putative uncharacterized protein	Glycine max (Soybean) (Glycine hispida)	12.4	87.64	4	8	2	53	89	10.1	9.35
R3 Specific	255630073	C6T1F1	Glyma08g45540.1|PACid:26310032	unknown [Glycine max]	Putative uncharacterized protein	Glycine max (Soybean) (Glycine hispida)	8.64	20.74	2	3	2	13	217	24	6.06
R3 Specific	255627961	C6SYK2	Glyma08g45600.1|PACid:26308344	unknown [Glycine max]	Putative uncharacterized protein	Glycine max (Soybean) (Glycine hispida)	8.3	55.29	1	9	2	16	208	22.4	5.07
R3 Specific	255630730	C6T282	Glyma10g00310.1|PACid:26345616	unknown [Glycine max]	Putative uncharacterized protein	Glycine max (Soybean) (Glycine hispida)	5.97	34.63	1	6	2	34	205	23.3	4.97
R3 Specific	2738560	O48879	Glyma05g09270.1|PACid:26321088	ribosomal protein L22 [Glycine max]	Ribosomal protein L22 (Fragment)	Glycine max (Soybean) (Glycine hispida)	30.69	80.49	3	17	2	51	164	18	9.91
R3 Specific	255640584	C6TFH5	Glyma11g19840.2|PACid:26297274	unknown [Glycine max]	Superoxide dismutase [Cu-Zn] (EC 1.15.1.1)	Glycine max (Soybean) (Glycine hispida)	27.06	51.94	2	7	2	18	129	13.7	6.37
R3 Specific	2546952	O23962	Glyma04g36250.1|PACid:26304593	translation elongation factor-TU [Glycine max]	Translation elongation factor-TU (Fragment)	Glycine max (Soybean) (Glycine hispida)	350.93	87.1	1	27	2	214	248	27.2	5.19
R3 Specific	255645939	C6TKL8	Glyma01g38750.1|PACid:26324143	unknown [Glycine max]	Uncharacterized protein	Glycine max (Soybean) (Glycine hispida)	677.55	91.19	1	30	2	288	329	34.8	6.77
R3 Specific	255645638	C6TK73	Glyma08g41460.1|PACid:26307730	unknown [Glycine max]	Uncharacterized protein	Glycine max (Soybean) (Glycine hispida)	452.46	66.58	2	23	2	196	401	44.2	8.13
R3 Specific	255625861	C6SVK2	Glyma10g02270.1|PACid:26346208	unknown [Glycine max]	Uncharacterized protein	Glycine max (Soybean) (Glycine hispida)	76.66	84.03	5	15	2	63	119	13.5	9.45
R3 Specific	255645717	C6TKB2	Glyma16g01870.1|PACid:26353081	unknown [Glycine max]	Uncharacterized protein	Glycine max (Soybean) (Glycine hispida)	75.23	38.89	2	8	2	31	270	29	6.54
R3 Specific	255635364	C6T883	Glyma17g04190.1|PACid:26314174	unknown [Glycine max]	Uncharacterized protein	Glycine max (Soybean) (Glycine hispida)	61.21	61.17	1	28	2	92	412	45	5.24
R3 Specific	255626111	C6SVX7	Glyma04g39370.5|PACid:26305044	unknown [Glycine max]	Uncharacterized protein	Glycine max (Soybean) (Glycine hispida)	52.41	83.83	2	15	2	100	167	17.9	8.5
R3 Specific	255644481	C6TIK4	Glyma08g23440.1|PACid:26309103	unknown [Glycine max]	Uncharacterized protein	Glycine max (Soybean) (Glycine hispida)	43.69	63.95	3	16	2	47	294	31.9	5.66
R3 Specific	255645557	C6TK33	Glyma10g06740.1|PACid:26346351	unknown [Glycine max]	Uncharacterized protein	Glycine max (Soybean) (Glycine hispida)	27.03	72.04	1	21	2	174	304	32.5	6.7
R3 Specific	255633566	C6T5V0	Glyma06g01780.1|PACid:26301677	unknown [Glycine max]	Uncharacterized protein	Glycine max (Soybean) (Glycine hispida)	18.13	84.43	1	21	2	42	167	19.5	9.64
R3 Specific	255630895	C6T2F5	Glyma06g15890.1|PACid:26299593	unknown [Glycine max]	Uncharacterized protein	Glycine max (Soybean) (Glycine hispida)	16.49	58.44	1	10	2	24	154	17.2	9.22
R3 Specific	255626669	C6SWQ6	Glyma08g16470.1|PACid:26308181	unknown [Glycine max]	Uncharacterized protein	Glycine max (Soybean) (Glycine hispida)	14.95	78.37	2	22	2	119	245	26.9	9.52
R3 Specific	255641415	C6SZW2	Glyma13g34600.2|PACid:26318257	unknown [Glycine max]	Uncharacterized protein	Glycine max (Soybean) (Glycine hispida)	14.59	75.82	3	11	2	16	153	17.2	7.34
R3 Specific	257744409	A0A0R0FL97	Glyma16g04600.1|PACid:26352225	unnamed protein product [Glycine max]	Uncharacterized protein	Glycine max (Soybean) (Glycine hispida)	19.58	47.63	1	19	2	51	359	39.3	8.54
R3 Specific	332628455		0	unnamed protein product [Glycine max]			1132.63	72.41	1	20	2	359	290	31.4	6.54
R3 Specific	257624053		0	unnamed protein product [Glycine max]			28.54	60.26	8	18	2	78	307	33.8	7.21
R3 and R7	83595727	Q2PMV0	Glyma20g25920.1|PACid:26337200	ATP synthase CF1 beta subunit [Glycine max]	ATP synthase subunit beta, chloroplastic (EC 3.6.3.14) (ATP synthase F1 sector subunit beta) (F-ATPase subunit beta)	Glycine max (Soybean) (Glycine hispida)	9229.09	93.17	59	53	33	2726	498	53.7	5.4
R3 and R7	83595726	P27066	Glyma12g06606.1|PACid:26293613	ribulose-1,5-bisphosphate carboxylase/oxygenase large subunit [Glycine max]	Ribulose bisphosphate carboxylase large chain (RuBisCO large subunit) (EC 4.1.1.39)	Glycine max (Soybean) (Glycine hispida)	15425.9	73.68	5	64	22	5433	475	52.6	6.43
R3 and R7	83595749	Q2PMS8	Glyma12g36106.1|PACid:26293295	ATP synthase CF1 alpha subunit [Glycine max]	ATP synthase subunit alpha, chloroplastic (EC 3.6.3.14) (ATP synthase F1 sector subunit alpha) (F-ATPase subunit alpha)	Glycine max (Soybean) (Glycine hispida)	2990.17	75.49	1	42	21	1011	510	55.7	5.21
R3 and R7	296530042		0	unnamed protein product [Glycine max]			427.21	85.47	7	92	21	474	922	102.6	6.46
R3 and R7	300568776	A0A0R0GFW6	Glyma15g41540.1|PACid:26331986	unnamed protein product [Glycine max]	Phosphoglycerate kinase (EC 2.7.2.3)	Glycine max (Soybean) (Glycine hispida)	1412.11	90.48	1	48	18	829	483	50	8.15
R3 and R7	83595756	A0A0R0H975	Glyma12g36150.1|PACid:26291935	cytochrome f [Glycine max]	Uncharacterized protein	Glycine max (Soybean) (Glycine hispida)	550.78	69.69	2	34	16	248	320	35.3	8.82
R3 and R7	1262440	Q43440	Glyma07g00900.1|PACid:26349779	lipoxygenase [Glycine max]	Lipoxygenase (EC 1.13.11.-)	Glycine max (Soybean) (Glycine hispida)	311.3	73.34	3	67	15	260	859	96.2	6.77
R3 and R7	77540210	Q38IX1	Glyma19g28240.1|PACid:26328329	glyceraldehyde-3-phosphate dehydrogenase A subunit [Glycine max]	Glyceraldehyde-3-phosphate dehydrogenase (EC 1.2.1.-)	Glycine max (Soybean) (Glycine hispida)	3203.56	73.95	2	41	14	1018	403	43.2	8.25
R3 and R7	169975	C6TGX7	Glyma07g01730.1|PACid:26349932	vegetative storage protein [Glycine max]	Uncharacterized protein	Glycine max (Soybean) (Glycine hispida)	2438.67	90.16	3	44	14	913	254	29	8.63
R3 and R7	83595748	Q2PMS9	Glyma12g36098.1|PACid:26294294	ATP synthase CF0 subunit I [Glycine max]	ATP synthase subunit b, chloroplastic (ATP synthase F(0) sector subunit b) (ATPase subunit I)	Glycine max (Soybean) (Glycine hispida)	457.2	75.14	1	30	13	193	185	21.1	8.43
R3 and R7	454179	A0A0R0LGD4	Glyma01g34300.1|PACid:26324884	putative [Glycine max]	Uncharacterized protein	Glycine max (Soybean) (Glycine hispida)	845.57	96.82	1	29	13	370	283	31.2	6.28
R3 and R7	152926332	A7LCD5	Glyma07g03910.1|PACid:26347532	lipoxygenase-9 [Glycine max]	Lipoxygenase (EC 1.13.11.-)	Glycine max (Soybean) (Glycine hispida)	357.86	65.2	15	59	12	244	865	96.3	7.02
R3 and R7	227303916	A0A0R4J4C8	Glyma20g25920.1|PACid:26337200	unnamed protein product [Glycine max]	ATP synthase subunit beta (EC 3.6.3.14)	Glycine max (Soybean) (Glycine hispida)	450.15	78.71	84	47	11	292	559	59.8	6.15
R3 and R7	255646270	C6TL29	Glyma01g01370.1|PACid:26325218	unknown [Glycine max]	Phosphoribulokinase (EC 2.7.1.19)	Glycine max (Soybean) (Glycine hispida)	661.94	67.08	1	38	11	348	407	45.3	6.28
R3 and R7	255640074	C6TES6	Glyma15g11490.1|PACid:26329504	unknown [Glycine max]	Putative uncharacterized protein	Glycine max (Soybean) (Glycine hispida)	873.32	80.98	2	37	11	469	368	40.6	7.06
R3 and R7	85720768	Q2I0H4	Glyma06g18110.1|PACid:26300885	glyceraldehyde-3-phosphate dehydrogenase [Glycine max]	Glyceraldehyde-3-phosphate dehydrogenase (EC 1.2.1.-)	Glycine max (Soybean) (Glycine hispida)	847.9	82.25	5	32	10	361	338	36.7	7.24
R3 and R7	83595768	Q2PMQ9	Glyma08g38510.1|PACid:26310807	photosystem II CP47 chlorophyll apoprotein [Glycine max]	Photosystem II CP47 reaction center protein (PSII 47 kDa protein) (Protein CP-47)	Glycine max (Soybean) (Glycine hispida)	700.04	45.08	1	29	10	301	508	56	6.7
R3 and R7	83595728	Q2PMU9	Glyma02g31971.1|PACid:26288153	ATP synthase CF1 epsilon subunit [Glycine max]	ATP synthase epsilon chain, chloroplastic (ATP synthase F1 sector epsilon subunit) (F-ATPase epsilon subunit)	Glycine max (Soybean) (Glycine hispida)	764.12	98.51	2	18	9	218	134	14.7	5.54
R3 and R7	83595738	Q2PMT9	Glyma20g38635.1|PACid:26336708	photosystem II CP43 chlorophyll apoprotein [Glycine max]	Photosystem II CP43 reaction center protein (PSII 43 kDa protein) (Protein CP-43)	Glycine max (Soybean) (Glycine hispida)	997.43	43.55	1	27	9	355	473	51.9	7.21
R3 and R7	290766485	D4N5G3	Glyma11g34230.5|PACid:26294996	rubisco activase [Glycine max]	Rubisco activase (Uncharacterized protein)	Glycine max (Soybean) (Glycine hispida)	5571.71	90.97	1	51	9	1640	443	48.6	6.65
R3 and R7	257734892	A0A0R0IU60	Glyma08g18760.1|PACid:26308086	unnamed protein product [Glycine max]	Uncharacterized protein	Glycine max (Soybean) (Glycine hispida)	639.33	90.2	1	64	9	342	592	62.8	6.04
R3 and R7	170092	A0A0R0IPP2	Glyma08g21410.1|PACid:26310746	vegetative storage protein [Glycine max]	Uncharacterized protein	Glycine max (Soybean) (Glycine hispida)	400.03	82.68	4	39	9	287	254	29.3	7.21
R3 and R7	290766487	C6T859	Glyma18g04081.2|PACid:26355202	beta-form rubisco activase [Glycine max]	Beta-form rubisco activase (Uncharacterized protein)	Glycine max (Soybean) (Glycine hispida)	5490.41	88.26	1	54	8	1572	443	48.6	7.24
R3 and R7	298532538	Q9FUK4	Glyma11g33560.1|PACid:26296981	unnamed protein product [Glycine max]	Glutamine synthetase (EC 6.3.1.2)	Glycine max (Soybean) (Glycine hispida)	343.34	79.49	16	29	8	192	356	39	5.73
R3 and R7	148372347	A5Z2K3	Glyma10g39460.1|PACid:26344586	photosystem I subunit PsaD [Glycine max]	Photosystem I subunit PsaD (Uncharacterized protein)	Glycine max (Soybean) (Glycine hispida)	1007.9	90	1	27	8	482	210	23	9.61
R3 and R7	255646873	C6TLW5	Glyma14g00640.1|PACid:26285776	unknown [Glycine max]	Putative uncharacterized protein	Glycine max (Soybean) (Glycine hispida)	502.74	74.64	3	22	8	243	276	29.8	8.92
R3 and R7	255647108	C6TM80	Glyma03g38930.1|PACid:26333324	unknown [Glycine max]	Putative uncharacterized protein	Glycine max (Soybean) (Glycine hispida)	233.42	67.72	1	23	8	141	378	41.9	7.9
R3 and R7	255645102	C6TJG0	Glyma09g08340.1|PACid:26341830	unknown [Glycine max]	Uncharacterized protein	Glycine max (Soybean) (Glycine hispida)	161.39	79.45	2	18	8	220	253	26.6	7.39
R3 and R7	296514194	A0A0R0HQQ2	Glyma10g09470.1|PACid:26344394	unnamed protein product [Glycine max]	Uncharacterized protein	Glycine max (Soybean) (Glycine hispida)	900.31	72.48	5	15	8	256	258	28.3	6.13
R3 and R7	257310598		0	unnamed protein product [Glycine max]			206.12	69.4	11	74	8	337	670	73.8	5.19
R3 and R7	227305854		0	unnamed protein product [Glycine max]			161.23	49.95	2	53	8	229	1059	114.8	7.5
R3 and R7	255630357	C6T1S4	Glyma05g08590.7|PACid:26321641	unknown [Glycine max]	Carbonic anhydrase (EC 4.2.1.1) (Carbonate dehydratase) (Fragment)	Glycine max (Soybean) (Glycine hispida)	912.53	63.39	1	21	7	329	224	24	8.13
R3 and R7	3309269	O81413	Glyma07g36040.1|PACid:26347581	ferric leghemoglobin reductase-2 precursor [Glycine max]	Ferric leghemoglobin reductase-2 (Uncharacterized protein)	Glycine max (Soybean) (Glycine hispida)	102.43	76.6	2	35	7	120	500	53	7.34
R3 and R7	167961875	B0M1B1	Glyma08g18750.5|PACid:26306571	peroxisomal glycolate oxidase [Glycine max]	Peroxisomal glycolate oxidase (Uncharacterized protein)	Glycine max (Soybean) (Glycine hispida)	1215.2	91.64	4	43	7	411	371	40.8	9.13
R3 and R7	255640328	C6TF50	Glyma04g01020.2|PACid:26304156	unknown [Glycine max]	Putative uncharacterized protein	Glycine max (Soybean) (Glycine hispida)	197.26	89.92	1	11	7	69	129	14	8.68
R3 and R7	255626523	C6SWI3	Glyma15g40450.1|PACid:26331399	unknown [Glycine max]	Uncharacterized protein	Glycine max (Soybean) (Glycine hispida)	965.98	54.35	2	14	7	265	138	14.3	9.7
R3 and R7	255647009	C6TM31	Glyma10g29810.1|PACid:26345913	unknown [Glycine max]	Uncharacterized protein	Glycine max (Soybean) (Glycine hispida)	380.31	59.39	1	20	7	273	293	31.7	8.31
R3 and R7	227483065	A0A0R4J653	Glyma20g38720.1|PACid:26337896	unnamed protein product [Glycine max]	Uncharacterized protein	Glycine max (Soybean) (Glycine hispida)	939.67	71.22	1	55	7	359	740	80	6.47
R3 and R7	3341443	O49855	Glyma08g21420.1|PACid:26308774	acid phosphatase [Glycine max]	Acid phosphatase	Glycine max (Soybean) (Glycine hispida)	415.55	65.91	1	20	6	167	264	30.1	7.36
R3 and R7	40457267	Q6RUF6	Glyma14g01470.1|PACid:26284524	fructose-bisphosphate aldolase [Glycine max]	Fructose-bisphosphate aldolase (EC 4.1.2.13)	Glycine max (Soybean) (Glycine hispida)	192.06	84.31	4	23	6	119	357	38.4	7.17
R3 and R7	11385431	Q9FQF0	Glyma07g16910.1|PACid:26350570	glutathione S-transferase GST 8 [Glycine max]	Glutathione S-transferase GST 8 (EC 2.5.1.18) (Tau class glutathione S-transferase)	Glycine max (Soybean) (Glycine hispida)	60.88	55.11	13	15	6	36	225	25.8	5.9
R3 and R7	332628129	Q9SPB8	Glyma12g19520.1|PACid:26294019	unnamed protein product [Glycine max]	Malate dehydrogenase (EC 1.1.1.37)	Glycine max (Soybean) (Glycine hispida)	81.3	68.41	4	19	6	62	345	36.1	8.12
R3 and R7	255646390	C6TL82	Glyma14g03560.1|PACid:26285332	unknown [Glycine max]	Putative uncharacterized protein	Glycine max (Soybean) (Glycine hispida)	426.66	93.18	1	22	6	205	264	28.6	7.87
R3 and R7	255639265	C6TDM9	Glyma11g13300.1|PACid:26296449	unknown [Glycine max]	Putative uncharacterized protein	Glycine max (Soybean) (Glycine hispida)	121.85	77.64	2	36	6	110	322	35.4	9.41
R3 and R7	295416126	A0A0R4J389	Glyma05g00620.1|PACid:26321447	unnamed protein product [Glycine max]	Uncharacterized protein	Glycine max (Soybean) (Glycine hispida)	388.3	62.5	2	21	6	227	224	24.3	9.72
R3 and R7	257624397	A0A0R0JQU1	Glyma05g02800.1|PACid:26319591	unnamed protein product [Glycine max]	Uncharacterized protein	Glycine max (Soybean) (Glycine hispida)	148.97	69.9	2	21	6	97	299	32.9	4.93
R3 and R7	290766479	D4N5G0	Glyma02g41700.1|PACid:26291454	alpha-form rubisco activase [Glycine max]	Alpha-form rubisco activase (Uncharacterized protein)	Glycine max (Soybean) (Glycine hispida)	3414	94.56	2	55	5	1135	478	52.2	6.25
R3 and R7	461999	P34811	Glyma17g14650.1|PACid:26314141	RecName: Full=Elongation factor G, chloroplastic; Short=EF-G; Flags: Precursor	Elongation factor G-1, chloroplastic (cEF-G 1)	Glycine max (Soybean) (Glycine hispida)	68.48	63.07	3	53	5	187	788	86.9	5.77
R3 and R7	126633654	A0A0R4J5K2	Glyma16g23710.1|PACid:26352264	unnamed protein product [Glycine max]	Ferredoxin--NADP reductase (EC 1.18.1.2)	Glycine max (Soybean) (Glycine hispida)	558.57	93.65	1	35	5	270	362	40.5	7.93
R3 and R7	1679658	P93164	Glyma13g34290.1|PACid:26316119	gamma glutamyl hydrolase [Glycine max]	Gamma-glutamyl hydrolase (EC 3.4.19.9) (Conjugase) (GH) (Gamma-Glu-X carboxypeptidase)	Glycine max (Soybean) (Glycine hispida)	279.67	57.31	1	21	5	111	342	37.7	6.54
R3 and R7	300568774	A0A0R0IRH4	Glyma08g17600.1|PACid:26310470	unnamed protein product [Glycine max]	Phosphoglycerate kinase (EC 2.7.2.3)	Glycine max (Soybean) (Glycine hispida)	266.63	83.29	2	33	5	207	401	42.4	6.73
R3 and R7	255641784	C6TH59	Glyma08g17810.8|PACid:26308134	unknown [Glycine max]	Proteasome subunit alpha type (EC 3.4.25.1)	Glycine max (Soybean) (Glycine hispida)	46.61	63.4	4	13	5	41	235	25.6	5.68
R3 and R7	255638640	C6TCS3	Glyma12g04150.1|PACid:26294060	unknown [Glycine max]	Putative uncharacterized protein	Glycine max (Soybean) (Glycine hispida)	356.49	67.22	1	21	5	155	241	25.5	8.66
R3 and R7	255635846	C6T8W8	Glyma18g14410.1|PACid:26354430	unknown [Glycine max]	Putative uncharacterized protein	Glycine max (Soybean) (Glycine hispida)	338.88	69.06	1	16	5	115	265	28.4	7.87
R3 and R7	255645518	C6TK14	Glyma18g03440.1|PACid:26355046	unknown [Glycine max]	Putative uncharacterized protein	Glycine max (Soybean) (Glycine hispida)	275	64.86	2	36	5	203	387	41.7	6.43
R3 and R7	255647134	C6TM93	Glyma02g16620.1|PACid:26291473	unknown [Glycine max]	Putative uncharacterized protein	Glycine max (Soybean) (Glycine hispida)	156.69	44.67	1	22	5	121	403	43.6	7.11
R3 and R7	161367348	B6CBQ9	Glyma05g03880.1|PACid:26321200	ribosomal protein S13 [Glycine max]	Ribosomal protein S13 (Uncharacterized protein)	Glycine max (Soybean) (Glycine hispida)	78.29	84.11	2	16	5	60	151	17.1	10.36
R3 and R7	255635153	C6T7Y1	Glyma19g32990.1|PACid:26327958	unknown [Glycine max]	Uncharacterized protein	Glycine max (Soybean) (Glycine hispida)	297.59	88.86	21	31	5	173	377	41.7	5.49
R3 and R7	255627157	C6SXF0	Glyma17g36580.3|PACid:26311421	unknown [Glycine max]	Uncharacterized protein	Glycine max (Soybean) (Glycine hispida)	223.84	73.43	1	22	5	95	207	22.6	10.23
R3 and R7	257677209	C6SV94	Glyma03g40110.1|PACid:26336214	unnamed protein product [Glycine max]	Uncharacterized protein	Glycine max (Soybean) (Glycine hispida)	143.35	76	3	17	5	107	150	16.3	10.87
R3 and R7	257718111	C6T0A2	Glyma13g36150.1|PACid:26316023	unnamed protein product [Glycine max]	Uncharacterized protein	Glycine max (Soybean) (Glycine hispida)	67.59	67.01	4	21	5	100	194	21.5	9.91
R3 and R7	158122139	A8IKE9	Glyma01g03260.2|PACid:26324658	alanine aminotransferase 3 [Glycine max]	Alanine aminotransferase 3	Glycine max (Soybean) (Glycine hispida)	147.73	57.08	2	30	4	157	480	53.4	5.69
R3 and R7	83595772	Q2PMQ5	Glyma01g07130.1|PACid:26324804	cytochrome b6 [Glycine max]	Cytochrome b6	Glycine max (Soybean) (Glycine hispida)	217.44	64.19	1	8	4	88	215	24.1	8.76
R3 and R7	2773270	O49154	Glyma03g28410.2|PACid:26335794	ferredoxin-dependent glutamate synthase [Glycine max]	Ferredoxin-dependent glutamate synthase (EC 1.4.7.1) (Fragment)	Glycine max (Soybean) (Glycine hispida)	43.55	54.55	1	53	4	165	1023	110.1	6.4
R3 and R7	255647034	C6TM43	Glyma18g02800.1|PACid:26355925	unknown [Glycine max]	Ferritin (EC 1.16.3.1)	Glycine max (Soybean) (Glycine hispida)	80.68	58.06	6	18	4	81	248	28.1	5.64
R3 and R7	255626577	C6SWL0	Glyma17g34110.1|PACid:26312105	unknown [Glycine max]	Glutathione peroxidase	Glycine max (Soybean) (Glycine hispida)	67.84	84.19	1	21	4	115	234	26.4	9.42
R3 and R7	255639521	C6TE03	Glyma08g06820.1|PACid:26307568	unknown [Glycine max]	Malate dehydrogenase (EC 1.1.1.37)	Glycine max (Soybean) (Glycine hispida)	587.34	88.2	2	34	4	207	356	37.4	8.29
R3 and R7	255646951	C6TM03	Glyma07g30430.1|PACid:26348658	unknown [Glycine max]	Malate dehydrogenase (EC 1.1.1.37)	Glycine max (Soybean) (Glycine hispida)	527.91	86.8	3	33	4	223	356	37.4	8.29
R3 and R7	83595724	P02957	Glyma13g15560.1|PACid:26314975	photosystem II protein D1 [Glycine max]	Photosystem II protein D1 (PSII D1 protein) (EC 1.10.3.9) (Photosystem II Q(B) protein)	Glycine max (Soybean) (Glycine hispida)	235.26	26.35	2	8	4	94	353	38.9	5.25
R3 and R7	255630752	C6T293	Glyma17g05150.1|PACid:26311222	unknown [Glycine max]	Putative uncharacterized protein	Glycine max (Soybean) (Glycine hispida)	215.06	59.49	1	20	4	108	237	26.4	8.37
R3 and R7	255637964	C6TBU6	Glyma11g01470.2|PACid:26296896	unknown [Glycine max]	Putative uncharacterized protein	Glycine max (Soybean) (Glycine hispida)	176.78	78.47	1	24	4	141	274	28.9	9.67
R3 and R7	255639881	C6TEI1	Glyma12g32970.1|PACid:26293052	unknown [Glycine max]	Putative uncharacterized protein	Glycine max (Soybean) (Glycine hispida)	167.12	87.27	1	12	4	68	110	12.3	9.98
R3 and R7	255627211	C6SXH7	Glyma02g07180.1|PACid:26289040	unknown [Glycine max]	Putative uncharacterized protein	Glycine max (Soybean) (Glycine hispida)	117.8	43.75	1	10	4	73	240	25.9	6.68
R3 and R7	255645959	C6TKM8	Glyma16g31250.1|PACid:26352974	unknown [Glycine max]	Putative uncharacterized protein	Glycine max (Soybean) (Glycine hispida)	72.62	81.42	2	25	4	63	226	25	9.85
R3 and R7	255646219	C6TL04	Glyma16g03170.1|PACid:26352669	unknown [Glycine max]	Putative uncharacterized protein	Glycine max (Soybean) (Glycine hispida)	41.22	58.39	1	26	4	64	298	34.1	9.44
R3 and R7	255641751	C6TH44	Glyma09g30410.1|PACid:26342508	unknown [Glycine max]	Putative uncharacterized protein	Glycine max (Soybean) (Glycine hispida)	23.08	80.97	2	24	4	80	289	31.8	9.72
R3 and R7	296512833	A0A0R4J3Y9	Glyma08g37270.1|PACid:26309922	unnamed protein product [Glycine max]	Serine hydroxymethyltransferase (EC 2.1.2.1)	Glycine max (Soybean) (Glycine hispida)	1221.68	87.45	5	54	4	550	518	57.3	8.56
R3 and R7	255626655	C6SWP9	Glyma03g26740.1|PACid:26334125	unknown [Glycine max]	Uncharacterized protein	Glycine max (Soybean) (Glycine hispida)	831.83	88.79	1	31	4	487	232	24.8	9.85
R3 and R7	255626535	C6SWI9	Glyma08g21900.1|PACid:26309096	unknown [Glycine max]	Uncharacterized protein	Glycine max (Soybean) (Glycine hispida)	216.25	91.67	2	16	4	133	144	15.2	9.91
R3 and R7	255639723	C6TEA3	Glyma13g20830.1|PACid:26314518	unknown [Glycine max]	Uncharacterized protein	Glycine max (Soybean) (Glycine hispida)	62.18	63.44	3	19	4	76	279	29.9	6.61
R3 and R7	257672697	A0A0R4J626	Glyma19g35560.1|PACid:26326036	unnamed protein product [Glycine max]	Uncharacterized protein	Glycine max (Soybean) (Glycine hispida)	191.94	73.85	4	51	4	235	654	71.5	5.16
R3 and R7	257686300		0	unnamed protein product [Glycine max]			501.4	67.36	2	21	4	176	288	30.9	6.8
R3 and R7	257631758		0	unnamed protein product [Glycine max]			154.99	45.59	1	31	4	173	476	52.1	5.81
R3 and R7	257745318		0	unnamed protein product [Glycine max]			136.89	73.9	2	27	4	244	249	26.7	9.48
R3 and R7	257726143		0	unnamed protein product [Glycine max]			104.74	62.9	3	20	4	113	283	31.2	4.83
R3 and R7	257671734		0	unnamed protein product [Glycine max]			92.97	83.5	1	43	4	199	515	56.2	6.67
R3 and R7	257744926		0	unnamed protein product [Glycine max]			91.19	68.74	2	50	4	368	691	74.1	6.15
R3 and R7	255634782	C6T7F0	Glyma06g22050.6|PACid:26302388	unknown [Glycine max]	ATP synthase subunit gamma	Glycine max (Soybean) (Glycine hispida)	30.58	68.01	3	23	3	183	322	35.3	9.06
R3 and R7	255635880	I1K0W1	Glyma05g05440.1|PACid:26322313	unknown [Glycine max]	ATP-dependent Clp protease proteolytic subunit	Glycine max (Soybean) (Glycine hispida)	40.93	49.34	1	16	3	38	304	33.5	9.28
R3 and R7	148562460	A5YT88	Glyma07g32790.1|PACid:26348654	OAS-TL4 cysteine synthase [Glycine max]	Cysteine synthase (EC 2.5.1.47)	Glycine max (Soybean) (Glycine hispida)	207.24	87.92	9	25	3	258	389	41.3	7.93
R3 and R7	161318163	B3TDK9	Glyma15g03040.1|PACid:26332457	lipoxygease-like protein [Glycine max]	Lipoxygenase (EC 1.13.11.-)	Glycine max (Soybean) (Glycine hispida)	1981.02	71.14	2	86	3	834	856	96.3	6.81
R3 and R7	255632438	C6T4F9	Glyma05g36900.1|PACid:26322375	unknown [Glycine max]	Nucleoside diphosphate kinase (EC 2.7.4.6)	Glycine max (Soybean) (Glycine hispida)	127.41	73.19	2	14	3	62	235	25.2	9.13
R3 and R7	83595739	Q2PMT8	Glyma01g35681.1|PACid:26325427	photosystem II protein D2 [Glycine max]	Photosystem II D2 protein (PSII D2 protein) (EC 1.10.3.9) (Photosystem Q(A) protein)	Glycine max (Soybean) (Glycine hispida)	414.64	37.39	2	8	3	119	353	39.5	5.55
R3 and R7	29293057	Q84L66	Glyma20g24200.2|PACid:26337237	putative NADH-dependent hydroxypyruvate reductase [Glycine max]	Putative NADH-dependent hydroxypyruvate reductase (Uncharacterized protein)	Glycine max (Soybean) (Glycine hispida)	624.82	86.53	1	26	3	221	386	42.2	7.43
R3 and R7	255627343	C6SXP3	Glyma07g14340.1|PACid:26349511	unknown [Glycine max]	Putative uncharacterized protein	Glycine max (Soybean) (Glycine hispida)	724.68	74.36	1	31	3	358	234	24.9	9.8
R3 and R7	255638071	C6TBZ8	Glyma02g37160.1|PACid:26287367	unknown [Glycine max]	Putative uncharacterized protein	Glycine max (Soybean) (Glycine hispida)	100.63	75.41	1	20	3	75	370	40.4	8.18
R3 and R7	255626917	C6SX30	Glyma13g37610.1|PACid:26318089	unknown [Glycine max]	Putative uncharacterized protein	Glycine max (Soybean) (Glycine hispida)	77.32	86.76	3	22	3	70	204	22.7	9.6
R3 and R7	255627595	C6SY19	Glyma05g37470.1|PACid:26322660	unknown [Glycine max]	Putative uncharacterized protein	Glycine max (Soybean) (Glycine hispida)	63.59	50.27	2	17	3	70	183	20.1	9.67
R3 and R7	255627063	C6SXA3	Glyma06g14350.1|PACid:26302260	unknown [Glycine max]	Putative uncharacterized protein	Glycine max (Soybean) (Glycine hispida)	41.02	84.9	3	21	3	220	192	21.6	9.51
R3 and R7	255635556	C6T8H6	Glyma14g02880.1|PACid:26286085	unknown [Glycine max]	Putative uncharacterized protein	Glycine max (Soybean) (Glycine hispida)	37.09	56.06	2	18	3	54	330	36.9	6.25
R3 and R7	255639119	C6TDF7	Glyma06g00420.1|PACid:26302416	unknown [Glycine max]	Putative uncharacterized protein	Glycine max (Soybean) (Glycine hispida)	36.45	70.08	1	22	3	72	264	29	10.56
R3 and R7	255647281	C6TMG5	Glyma10g03200.1|PACid:26346646	unknown [Glycine max]	Putative uncharacterized protein	Glycine max (Soybean) (Glycine hispida)	28.86	62.5	1	11	3	24	208	21.7	8.44
R3 and R7	255626971	C6SX57	Glyma18g52340.2|PACid:26356545	unknown [Glycine max]	Putative uncharacterized protein (Fragment)	Glycine max (Soybean) (Glycine hispida)	82.22	72.22	1	16	3	56	216	24.3	9.52
R3 and R7	296512841	C6ZJZ0	Glyma18g27710.2|PACid:26356169	unnamed protein product [Glycine max]	Serine hydroxymethyltransferase (EC 2.1.2.1)	Glycine max (Soybean) (Glycine hispida)	952.44	85.71	4	49	3	471	518	57.3	8.79
R3 and R7	316937084	E9KNA4	Glyma06g10650.2|PACid:26298569	SGF14h [Glycine max]	SGF14h	Glycine max (Soybean) (Glycine hispida)	178.66	91.12	7	27	3	108	259	29.1	4.75
R3 and R7	147945633	A5JVZ7	Glyma06g14960.1|PACid:26301758	MnSOD [Glycine max]	Superoxide dismutase (EC 1.15.1.1)	Glycine max (Soybean) (Glycine hispida)	48.26	69.29	3	23	3	111	241	26.7	8.65
R3 and R7	255647178	C6TMB5	Glyma12g08050.1|PACid:26292260	unknown [Glycine max]	Uncharacterized protein	Glycine max (Soybean) (Glycine hispida)	115.86	81.33	2	21	3	107	166	17.8	8.97
R3 and R7	255628293	C6SZ18	Glyma03g36580.1|PACid:26333732	unknown [Glycine max]	Uncharacterized protein	Glycine max (Soybean) (Glycine hispida)	82.63	80	1	11	3	38	65	7.5	11.17
R3 and R7	255631358	C6T308	Glyma04g07010.1|PACid:26303866	unknown [Glycine max]	Uncharacterized protein	Glycine max (Soybean) (Glycine hispida)	56.58	62.79	1	17	3	50	215	23.5	5.83
R3 and R7	255629103	C6T073	Glyma13g27710.1|PACid:26317213	unknown [Glycine max]	Uncharacterized protein	Glycine max (Soybean) (Glycine hispida)	56.29	61.42	3	13	3	45	197	21.2	8.63
R3 and R7	227483063		0	unnamed protein product [Glycine max]			875.08	70.96	1	55	3	332	730	79	6.51
R3 and R7	22739	Q01915	Glyma12g36106.1|PACid:26293295	atpA [Glycine max]	ATP synthase subunit alpha, mitochondrial	Glycine max (Soybean) (Glycine hispida)	116.44	69.29	2	43	2	202	508	55.3	6.61
R3 and R7	83595767	Q2PMR0	Glyma17g14510.1|PACid:26314194	clp protease proteolytic subunit [Glycine max]	ATP-dependent Clp protease proteolytic subunit (EC 3.4.21.92) (Endopeptidase Clp)	Glycine max (Soybean) (Glycine hispida)	69.33	66.33	1	10	2	38	196	22.1	4.65
R3 and R7	255632860	C6T501	Glyma17g31280.1|PACid:26311024	unknown [Glycine max]	Cytochrome b-c1 complex subunit 7	Glycine max (Soybean) (Glycine hispida)	37.05	74.77	2	11	2	49	107	12.8	9.61
R3 and R7	18776	Q43467	Glyma06g18640.1|PACid:26301437	EF-Tu [Glycine max]	Elongation factor Tu, chloroplastic (EF-Tu)	Glycine max (Soybean) (Glycine hispida)	803.69	72.65	2	33	2	349	479	52.1	6.68
R3 and R7	255637227	C6TAU2	Glyma03g06420.1|PACid:26333693	unknown [Glycine max]	Ferritin (EC 1.16.3.1)	Glycine max (Soybean) (Glycine hispida)	32.88	62.16	4	21	2	401	259	29.2	6.38
R3 and R7	255647273	C6TMG1	Glyma14g36850.1|PACid:26287114	unknown [Glycine max]	Fructose-bisphosphate aldolase (EC 4.1.2.13)	Glycine max (Soybean) (Glycine hispida)	70.83	67.32	4	27	2	81	358	38.3	7.53
R3 and R7	13877511	Q95AG1	Glyma15g10890.2|PACid:26329736	glutamine synthetase precursor [Glycine max]	Glutamine synthetase (EC 6.3.1.2)	Glycine max (Soybean) (Glycine hispida)	1052.51	67.13	3	38	2	403	432	47.7	7.2
R3 and R7	77540212	Q38IX0	Glyma04g01750.1|PACid:26305661	glyceraldehyde-3-phosphate dehydrogenase B subunit [Glycine max]	Glyceraldehyde-3-phosphate dehydrogenase (EC 1.2.1.-)	Glycine max (Soybean) (Glycine hispida)	1275.9	86.47	2	47	2	553	451	48.2	7.43
R3 and R7	255636463	C6T9R8	Glyma04g01750.1|PACid:26305661	unknown [Glycine max]	Glyceraldehyde-3-phosphate dehydrogenase (EC 1.2.1.-)	Glycine max (Soybean) (Glycine hispida)	1224.52	86.47	1	50	2	531	451	48.1	7.43
R3 and R7	1173642	Q42780	Glyma15g03040.1|PACid:26332457	lipoxygenase [Glycine max]	Lipoxygenase (EC 1.13.11.-)	Glycine max (Soybean) (Glycine hispida)	1518.64	65.77	3	73	2	630	856	96.3	6.42
R3 and R7	83595731	P31174	Glyma16g11475.1|PACid:26352020	NADH-plastoquinone oxidoreductase subunit J [Glycine max]	NAD(P)H-quinone oxidoreductase subunit J, chloroplastic (EC 1.6.5.-) (NAD(P)H dehydrogenase subunit J) (NADH-plastoquinone oxidoreductase subunit J)	Glycine max (Soybean) (Glycine hispida)	42.69	51.9	2	10	2	25	158	18.6	7.11
R3 and R7	255645158	C6T5R4	Glyma06g12900.1|PACid:26298735	unknown [Glycine max]	Pathogenesis-related protein (Uncharacterized protein)	Glycine max (Soybean) (Glycine hispida)	21.69	84.03	2	24	2	165	238	27.2	7.05
R3 and R7	218576558	A0A0R4J2M8	Glyma02g05190.1|PACid:26288788	unnamed protein product [Glycine max]	Proteasome subunit alpha type (EC 3.4.25.1)	Glycine max (Soybean) (Glycine hispida)	30.94	59.44	1	18	2	51	249	27.1	7.49
R3 and R7	229611996	A0A0R4J321	Glyma04g08200.1|PACid:26303479	unnamed protein product [Glycine max]	Proteasome subunit beta type (EC 3.4.25.1)	Glycine max (Soybean) (Glycine hispida)	16.28	90.99	2	15	2	33	233	25.1	5.36
R3 and R7	255625775	B1ACD3	Glyma16g33710.1|PACid:26352659	unknown [Glycine max]	Putative Kunitz trypsin protease inhibitor (Uncharacterized protein)	Glycine max (Soybean) (Glycine hispida)	75.53	38.79	1	8	2	27	214	23.6	5.38
R3 and R7	255645594	C6TK51	Glyma04g42870.1|PACid:26303735	unknown [Glycine max]	Putative uncharacterized protein	Glycine max (Soybean) (Glycine hispida)	664.37	91.21	1	20	2	218	273	29	6.86
R3 and R7	255638809	C6TD06	Glyma06g11890.1|PACid:26300834	unknown [Glycine max]	Putative uncharacterized protein	Glycine max (Soybean) (Glycine hispida)	581.8	84.62	1	18	2	194	273	28.9	8.27
R3 and R7	255646663	C6TLL3	Glyma11g35130.1|PACid:26297187	unknown [Glycine max]	Putative uncharacterized protein	Glycine max (Soybean) (Glycine hispida)	332.74	40.31	1	9	2	132	129	14.1	5.17
R3 and R7	255632842	C6T4Z2	Glyma07g10330.4|PACid:26350774	unknown [Glycine max]	Putative uncharacterized protein	Glycine max (Soybean) (Glycine hispida)	95.91	87.43	2	20	2	67	191	22	9.74
R3 and R7	255640161	C6TEW9	Glyma03g40640.1|PACid:26335666	unknown [Glycine max]	Putative uncharacterized protein	Glycine max (Soybean) (Glycine hispida)	77.09	55.16	2	17	2	82	281	29.8	5.55
R3 and R7	255627213	C6SXH8	Glyma02g02350.1|PACid:26289529	unknown [Glycine max]	Putative uncharacterized protein	Glycine max (Soybean) (Glycine hispida)	75.17	64.96	1	17	2	92	234	25.9	7.77
R3 and R7	255645431	C6TJX1	Glyma13g18950.2|PACid:26314934	unknown [Glycine max]	Putative uncharacterized protein	Glycine max (Soybean) (Glycine hispida)	73.07	68.94	1	28	2	122	396	43.9	9.1
R3 and R7	255629754	C6T120	Glyma13g23640.7|PACid:26315878	unknown [Glycine max]	Putative uncharacterized protein	Glycine max (Soybean) (Glycine hispida)	59.35	69.81	1	15	2	83	212	23.9	9.26
R3 and R7	255627001	C6SX72	Glyma06g47510.2|PACid:26299989	unknown [Glycine max]	Putative uncharacterized protein	Glycine max (Soybean) (Glycine hispida)	30.39	79.01	3	22	2	100	181	20.7	9.96
R3 and R7	255627339	C6SXP1	Glyma04g37120.1|PACid:26305185	unknown [Glycine max]	Putative uncharacterized protein	Glycine max (Soybean) (Glycine hispida)	13.37	50.87	1	9	2	26	230	25.1	4.6
R3 and R7	255645618	C6TK63	Glyma06g10490.1|PACid:26302334	unknown [Glycine max]	Putative uncharacterized protein	Glycine max (Soybean) (Glycine hispida)	5.47	55.24	1	15	2	26	315	35.1	6.81
R3 and R7	255629343	C6T0J3	Glyma08g19210.1|PACid:26310887	unknown [Glycine max]	Putative uncharacterized protein (Fragment)	Glycine max (Soybean) (Glycine hispida)	93.47	53.44	1	12	2	43	247	26.4	6.58
R3 and R7	188036451	B2ZNZ2	Glyma15g02450.1|PACid:26331333	stress-induced receptor-like kinase 2 [Glycine max]	Stress-induced receptor-like kinase 2	Glycine max (Soybean) (Glycine hispida)	20.2	44.7	1	32	2	164	897	100.3	6.6
R3 and R7	255638262	C6TC92	Glyma11g06510.1|PACid:26297989	unknown [Glycine max]	Uncharacterized protein	Glycine max (Soybean) (Glycine hispida)	855.26	93.31	1	29	2	359	329	34.8	5.67
R3 and R7	255626483	C6SWG3	Glyma05g35030.1|PACid:26322100	unknown [Glycine max]	Uncharacterized protein	Glycine max (Soybean) (Glycine hispida)	161.78	61.94	2	11	2	80	155	17.4	10.4
R3 and R7	255627317	C6SXN0	Glyma03g24900.1|PACid:26334194	unknown [Glycine max]	Uncharacterized protein	Glycine max (Soybean) (Glycine hispida)	93.8	77.61	2	15	2	162	134	14.7	8.78
R3 and R7	255629017	C6T030	Glyma01g41401.2|PACid:26323162	unknown [Glycine max]	Uncharacterized protein	Glycine max (Soybean) (Glycine hispida)	90.27	72.64	2	18	2	62	212	23.6	10.07
R3 and R7	255647240	C6TME6	Glyma20g23100.1|PACid:26338901	unknown [Glycine max]	Uncharacterized protein	Glycine max (Soybean) (Glycine hispida)	74.17	64.53	1	15	2	150	234	27.1	8.29
R3 and R7	255627019	C6SX81	Glyma08g13360.1|PACid:26307406	unknown [Glycine max]	Uncharacterized protein	Glycine max (Soybean) (Glycine hispida)	59.53	58.33	1	11	2	41	144	15.5	4.77
R3 and R7	255647156	C6SW17	Glyma06g01310.1|PACid:26301879	unknown [Glycine max]	Uncharacterized protein	Glycine max (Soybean) (Glycine hispida)	53.79	90.74	4	16	2	40	108	12	10.59
R3 and R7	255629877	C6T172	Glyma04g02360.1|PACid:26304852	unknown [Glycine max]	Uncharacterized protein	Glycine max (Soybean) (Glycine hispida)	51.06	67.8	1	13	2	41	236	26.7	9.01
R3 and R7	255629119	C6T081	Glyma11g37440.4|PACid:26295076	unknown [Glycine max]	Uncharacterized protein	Glycine max (Soybean) (Glycine hispida)	34.54	91.63	1	26	2	122	239	27.2	9.55
R3 and R7	255641654	C6TGZ7	Glyma18g16260.1|PACid:26357332	unknown [Glycine max]	Uncharacterized protein	Glycine max (Soybean) (Glycine hispida)	18.05	59.78	1	21	2	80	276	29.8	7.68
R3 and R7	257310580	A0A0R4J4D6	Glyma11g14950.1|PACid:26295600	unnamed protein product [Glycine max]	Uncharacterized protein	Glycine max (Soybean) (Glycine hispida)	194.47	74.73	3	54	2	229	649	71	5.21
R3 and R7	257673452	A0A0R4J5A5	Glyma14g35410.1|PACid:26286028	unnamed protein product [Glycine max]	Uncharacterized protein	Glycine max (Soybean) (Glycine hispida)	161.66	94.64	3	26	2	236	261	29.3	4.75
R3 and R7	295422157	A0A0R4J391	Glyma05g03140.2|PACid:26320702	unnamed protein product [Glycine max]	Uncharacterized protein	Glycine max (Soybean) (Glycine hispida)	35.48	91.56	6	28	2	170	225	24.9	7.02
R3 and R7	227248074	A0A0R0F5U2	Glyma18g52450.1|PACid:26356368	unnamed protein product [Glycine max]	Uncharacterized protein	Glycine max (Soybean) (Glycine hispida)	20.32	87.5	32	21	2	176	216	23.9	7.83
R3 and R7	255640875	C6TFW8	Glyma01g05150.1|PACid:26322973	unknown [Glycine max]	Uncharacterized protein (Fragment)	Glycine max (Soybean) (Glycine hispida)	103.9	64.1	1	17	2	83	234	25.9	7.3
R3 and R7	156616913	D7EYG6	Glyma08g23990.1|PACid:26306280	V-H(+)-ATPase subunit A [Glycine max]	V-H(+)-ATPase subunit A	Glycine max (Soybean) (Glycine hispida)	35.11	49.6	1	28	2	122	623	68.7	5.58
R3 and R7	227479503		0	unnamed protein product [Glycine max]			1246.95	66.9	3	36	2	483	432	47.6	6.87
R3 and R7	291047828		0	unnamed protein product [Glycine max]			27.12	64.44	2	29	2	76	540	59	7.74
R3 and R7	227286705		0	unnamed protein product [Glycine max]			11.55	43.5	3	11	2	63	223	24.5	9.41
